# Supplementary material for: Global adoption of personal and social mitigation behaviors during COVID-19: The role of trust & confidence
Source: PLoS One. 2021 Sep 8;16(9):e0256159. doi: 10.1371/journal.pone.0256159 (PMC8425551; doi:10.1371/journal.pone.0256159)
Supplement: S1 Data — (CSV) [file pone.0256159.s006.csv]

	mask	hands	sbevs	sex	education	country	istatus	age	medprac_trust	rel_trust	scient_trust	pol_trust	who_conf	nmoh_conf	lhealth_conf	prisk	lrisk	sgroup	imhouse	rmask	b5p1	b5p2	b5p3	b5p4	b5p5
1	1	1	3	0	4	1	3	30-49	3	4	3	2	2	3	4	2	3	1	1	1	3	1	1	1	3
2	0	0	0	1	3	31	5	30-49	3	3	3	3	2	2	2	2	2	1	1	1	3	3	3	3	3
3	1	1	1	0	4	1	5	50-69	4	1	3	1	2	3	3	3	3	1	1	1	3	2	3	1	4
4	1	1	0	1	4	1	3	50-69	4	3	3	3	4	3	3	3	4	1	0	1	3	1	4	1	4
5	1	1	0	1	5	1	3	30-49	3	2	3	2	1	3	3	2	2	1	1	1	3	1	2	2	1
6	0	1	3	1	4	31	5	50-69	4	3	3	3	3	3	3	3	3	1	0	0	1	3	3	3	2
7	1	1	0	0	6	1	5	18-29	4	4	4	2	NA	3	4	1	1	1	1	NA	4	3	3	4	4
8	1	1	2	0	4	1	4	30-49	4	3	4	3	4	3	4	4	3	1	0	0	4	3	4	3	4
9	1	1	1	1	2	1	2	50-69	3	3	2	2	4	NA	2	1	2	1	0	1	2	2	3	2	3
10	1	1	2	1	4	1	3	50-69	3	3	3	2	3	3	3	2	2	0	0	1	3	2	4	3	3
11	1	1	1	0	4	79	3	18-29	4	2	4	1	4	3	3	4	4	0	1	1	1	4	3	3	2
12	0	1	2	0	5	1	5	30-49	4	3	4	3	4	3	4	4	2	0	0	0	4	3	4	3	4
13	1	1	2	1	4	1	3	50-69	4	4	4	3	4	4	3	2	2	1	0	1	2	1	4	1	3
14	0	1	2	0	3	31	2	30-49	4	3	3	3	4	4	4	1	1	1	1	0	2	1	4	2	3
15	1	1	2	1	2	1	1	18-29	3	1	1	1	1	1	1	NA	NA	0	1	NA	1	1	1	2	1
16	1	1	1	1	5	1	5	30-49	3	3	3	2	3	3	3	2	2	1	1	1	1	3	3	4	3
17	1	1	3	0	4	31	3	30-49	3	1	3	2	3	2	3	3	4	1	1	0	3	3	3	2	3
18	0	1	1	0	4	31	3	30-49	3	2	2	1	1	2	3	1	2	1	1	0	3	3	3	2	3
19	1	1	2	0	3	1	5	50-69	3	3	4	2	3	4	2	3	3	1	0	1	3	3	4	3	2
20	1	1	3	1	3	1	5	70+	4	3	4	2	2	2	3	2	2	1	0	1	2	1	4	3	2
21	1	1	2	1	4	1	5	70+	4	4	4	1	4	4	3	2	2	1	0	1	3	1	NA	1	4
22	0	1	1	0	4	1	3	70+	4	4	3	1	1	1	3	1	2	0	0	0	2	3	3	2	4
23	0	0	1	0	4	31	4	18-29	3	2	2	3	2	3	2	2	3	0	0	1	3	3	3	2	2
24	1	1	3	1	3	31	5	50-69	3	2	3	2	3	3	3	2	2	1	1	0	2	2	4	2	3
25	1	1	3	1	4	1	3	50-69	3	2	4	1	4	4	3	2	3	1	0	1	3	1	3	2	4
26	1	1	1	0	3	1	2	50-69	4	1	3	1	4	4	3	3	3	1	0	0	2	3	3	4	2
27	0	1	1	1	3	1	1	50-69	4	1	3	1	2	3	3	1	3	1	1	0	2	1	4	3	2
28	1	1	2	1	4	1	5	70+	3	3	4	3	3	3	2	2	2	1	0	0	3	2	2	2	2
29	1	1	1	0	5	1	5	30-49	2	2	3	2	4	4	3	4	3	0	0	0	4	3	4	1	4
30	1	1	2	1	2	79	2	18-29	4	4	4	2	3	3	3	2	4	1	1	1	3	3	4	2	4
31	1	1	3	0	4	1	3	50-69	3	2	4	1	3	3	3	3	3	0	0	0	2	2	3	1	3
32	1	1	2	0	2	1	3	50-69	4	3	4	2	3	2	4	2	3	1	1	1	4	3	4	2	4
33	1	1	2	0	3	1	3	50-69	3	3	3	1	3	3	3	2	2	1	0	1	3	2	2	3	2
34	1	1	2	1	2	79	3	18-29	3	4	3	1	4	3	2	1	2	1	1	1	3	3	3	4	3
35	1	1	3	0	2	1	4	50-69	3	3	3	2	3	3	3	2	2	1	1	0	2	2	3	2	3
36	1	1	3	0	4	31	2	50-69	4	1	3	3	3	4	1	4	4	1	1	0	3	3	4	4	2
37	1	1	0	1	NA	1	5	50-69	3	3	3	2	3	3	3	NA	NA	0	0	0	3	3	3	4	3
38	0	1	1	0	3	31	3	70+	4	3	3	2	3	3	3	2	2	0	0	0	3	3	3	2	3
39	1	0	3	0	4	31	5	70+	3	3	3	1	2	3	3	2	2	1	0	1	3	1	4	1	3
40	0	0	0	1	2	1	1	30-49	3	3	3	3	3	3	3	2	4	0	0	0	2	3	2	3	3
41	1	0	3	1	3	1	5	18-29	4	2	3	2	3	3	3	2	3	1	0	1	4	2	4	3	3
42	1	1	3	1	3	79	3	30-49	4	4	4	3	3	3	3	2	4	1	1	1	4	2	NA	3	3
43	1	1	1	1	4	1	2	18-29	3	1	3	1	4	3	3	2	3	1	1	1	2	3	4	3	4
44	1	1	3	1	4	31	4	30-49	3	1	3	1	3	3	2	4	4	1	1	0	1	2	2	3	2
45	1	1	2	1	4	79	5	18-29	3	3	3	1	3	3	3	2	2	1	1	1	3	3	2	2	3
46	1	1	2	0	2	1	1	50-69	4	4	3	3	3	3	3	NA	4	0	0	1	4	3	4	4	4
47	1	1	3	1	2	31	3	18-29	4	4	4	4	4	4	4	1	2	1	1	1	3	2	4	2	4
48	0	1	3	1	4	31	5	18-29	3	3	3	2	4	4	3	2	4	1	1	0	3	2	4	4	4
49	1	1	3	1	3	1	2	50-69	3	3	3	2	3	4	4	3	4	1	0	1	2	2	3	1	2
50	1	1	2	0	2	31	1	30-49	3	1	3	1	1	3	3	3	3	1	1	0	1	2	2	3	3
51	0	1	3	1	3	31	5	70+	4	3	3	1	3	3	3	2	2	1	0	1	NA	1	4	3	3
52	0	0	3	0	2	1	3	30-49	3	1	3	2	3	3	3	2	2	1	0	0	1	3	3	2	3
53	0	0	0	0	4	1	1	50-69	2	2	2	1	2	2	2	1	2	0	0	0	2	3	3	3	3
54	0	1	0	1	3	1	3	50-69	3	3	3	3	3	3	2	2	4	1	0	0	1	3	3	3	2
55	1	1	3	1	4	79	5	30-49	3	3	3	2	3	3	3	2	2	1	1	1	3	2	3	2	3
56	0	1	1	0	NA	31	NA	30-49	4	3	3	3	3	2	3	3	2	1	1	0	3	3	3	2	3
57	1	1	1	1	3	1	3	18-29	3	3	4	1	3	3	3	2	2	1	0	1	3	3	3	4	3
58	1	1	1	0	4	79	3	30-49	3	3	3	3	4	4	3	2	4	1	1	1	1	2	4	2	3
59	1	1	0	1	2	1	3	50-69	1	1	1	1	1	1	1	2	2	1	0	1	3	1	3	3	3
60	0	1	3	0	2	31	3	70+	4	3	4	2	4	4	3	4	4	1	1	0	2	3	3	3	3
61	1	1	2	1	3	1	3	50-69	3	1	3	1	2	2	2	3	3	1	0	1	2	1	4	3	3
62	1	1	1	0	3	1	4	18-29	4	2	4	1	3	3	2	2	3	0	0	0	3	2	3	2	3
63	1	1	2	1	4	79	3	30-49	3	3	3	3	3	3	3	3	3	1	1	1	3	3	4	4	4
64	1	1	3	1	4	31	2	50-69	4	1	4	1	3	3	3	4	4	1	1	1	4	1	4	3	4
65	1	1	0	0	4	1	3	50-69	4	3	4	3	4	4	4	2	2	0	0	0	1	1	4	2	3
66	0	1	1	1	2	31	2	50-69	4	4	3	2	4	3	3	4	4	1	1	0	2	2	3	4	3
67	1	1	3	0	2	79	3	50-69	4	3	3	2	3	3	3	4	4	1	1	1	3	2	4	4	4
68	0	1	2	1	2	79	3	30-49	2	2	2	2	3	3	3	4	4	1	1	1	4	3	3	3	3
69	1	1	1	0	2	79	3	30-49	4	4	4	2	4	4	3	2	1	0	1	NA	4	1	4	1	4
70	1	1	2	0	5	31	5	50-69	3	3	3	3	3	4	4	2	2	1	1	1	1	1	3	1	2
71	1	1	3	1	2	79	2	18-29	3	4	3	3	3	3	4	2	2	0	1	1	1	2	4	4	3
72	1	1	2	0	4	79	3	30-49	4	3	4	3	3	4	4	2	3	1	1	1	4	2	3	1	3
73	1	1	2	1	4	79	5	18-29	3	3	3	2	4	4	3	4	4	1	1	1	3	1	4	1	4
74	1	1	3	1	5	31	3	30-49	3	3	3	3	3	3	1	NA	4	1	1	1	NA	1	4	3	4
75	1	1	3	1	4	31	2	50-69	3	1	4	1	4	4	3	4	4	1	1	1	4	1	4	3	4
76	1	1	2	1	4	1	3	30-49	2	3	3	2	3	3	3	4	4	1	1	0	3	1	4	1	3
77	1	1	3	1	2	1	3	30-49	2	3	3	1	3	3	2	2	2	1	1	1	2	1	3	3	3
78	1	1	3	1	3	1	3	50-69	4	3	3	3	4	4	3	3	4	1	0	1	3	2	4	2	3
79	1	1	3	0	3	79	3	30-49	2	2	2	1	1	2	2	3	4	1	1	1	4	4	4	1	4
80	0	1	3	1	4	31	5	30-49	3	1	3	2	2	3	3	2	4	1	1	0	1	2	4	2	4
81	0	1	3	1	3	31	3	30-49	3	3	3	3	3	3	3	1	1	1	0	1	4	1	4	3	3
82	1	1	3	1	3	1	3	70+	4	3	3	2	1	2	3	1	1	1	1	1	3	1	4	2	3
83	1	1	2	0	4	31	3	30-49	3	4	3	4	3	4	4	3	3	1	0	1	4	3	3	4	4
84	0	1	3	0	3	31	2	30-49	3	2	4	1	1	1	1	2	3	1	1	0	1	3	2	1	3
85	1	1	3	1	4	31	5	18-29	4	3	4	3	4	4	4	1	NA	1	1	1	1	2	4	4	4
86	0	0	2	0	5	31	5	70+	3	1	3	3	3	3	3	2	2	1	1	0	2	3	4	1	4
87	1	1	1	1	4	79	5	30-49	4	3	4	2	3	3	4	4	4	1	1	1	3	4	4	2	4
88	0	1	3	0	4	31	4	30-49	4	3	4	1	3	4	4	1	1	1	1	1	3	2	4	2	3
89	1	1	2	1	5	31	1	18-29	1	2	1	1	1	1	1	2	2	1	1	1	1	1	3	2	3
90	1	1	3	1	1	31	2	30-49	3	3	3	3	1	1	1	2	3	1	0	1	4	3	4	3	4
91	0	1	3	0	4	31	5	50-69	4	3	3	3	3	4	3	2	2	1	0	0	1	1	4	3	3
92	1	1	3	0	2	79	4	50-69	3	3	3	3	4	3	3	4	4	1	1	1	3	3	4	2	4
93	0	0	0	1	NA	31	1	50-69	1	1	1	1	1	1	1	4	4	0	0	0	1	1	1	1	1
94	1	1	3	0	4	31	5	70+	3	2	4	1	3	3	3	2	2	1	1	1	2	2	3	2	3
95	1	1	3	1	4	31	5	50-69	4	3	3	3	3	4	4	2	2	1	1	1	4	2	4	2	3
96	0	1	0	1	5	31	5	30-49	3	3	3	1	1	1	1	2	2	0	0	1	2	2	2	2	3
97	1	1	0	0	2	31	3	30-49	3	4	3	3	3	3	3	3	3	1	0	0	4	3	3	1	4
98	0	1	2	1	4	31	5	30-49	4	3	4	2	3	3	3	2	3	1	0	0	2	1	4	2	3
99	0	0	2	0	4	31	5	30-49	3	2	3	2	3	4	4	4	4	1	0	0	1	3	4	3	2
100	1	1	2	0	5	31	3	50-69	2	2	1	1	1	2	2	3	3	1	1	0	2	2	3	2	3
101	1	1	0	1	3	31	3	50-69	4	4	3	3	4	4	4	1	1	1	1	1	3	3	3	3	3
102	0	1	0	1	3	79	4	18-29	3	3	3	2	3	3	3	2	2	1	0	1	2	2	3	4	3
103	1	1	3	0	3	31	3	50-69	3	3	3	2	3	3	3	2	2	1	0	0	3	2	3	2	3
104	0	1	2	1	2	31	5	50-69	4	1	4	2	2	3	3	NA	3	1	0	0	3	3	4	2	4
105	0	0	3	1	1	31	5	50-69	4	4	4	3	4	4	4	2	3	1	0	0	2	3	3	2	3
106	1	1	3	0	5	31	5	50-69	3	2	4	3	3	4	4	2	2	1	1	0	3	2	3	2	4
107	0	1	3	1	4	31	5	50-69	3	2	2	2	2	3	3	2	2	1	0	0	3	1	3	1	3
108	1	1	2	1	NA	31	3	30-49	4	3	4	3	3	3	3	2	4	1	0	0	2	3	3	3	2
109	0	1	2	1	5	31	5	30-49	4	3	3	2	3	4	3	2	3	1	0	0	3	3	3	2	3
110	0	1	2	1	2	31	2	30-49	2	2	2	2	1	1	1	2	2	0	0	1	3	3	3	3	3
111	1	1	3	1	3	31	3	70+	4	3	3	3	4	4	4	2	2	1	0	1	2	1	4	3	2
112	1	1	2	1	3	31	3	30-49	3	1	4	2	3	3	3	2	2	1	1	0	2	3	3	3	3
113	1	1	3	1	6	31	1	50-69	3	2	3	3	3	3	2	1	1	1	1	1	3	3	4	2	4
114	1	1	3	1	4	31	3	50-69	3	3	3	3	4	4	4	3	2	1	1	0	1	2	3	3	2
115	1	1	3	1	2	31	3	18-29	4	4	4	2	3	3	3	2	3	1	1	1	2	2	3	2	4
116	1	1	3	0	5	31	5	50-69	4	2	4	3	3	4	4	3	4	1	1	1	3	2	4	1	3
117	0	1	3	0	2	31	5	50-69	4	4	4	2	4	4	4	1	1	1	1	0	4	2	3	2	3
118	0	0	1	0	3	31	3	30-49	3	2	4	1	1	3	3	2	4	1	0	1	3	2	3	1	4
119	1	1	1	1	2	31	3	18-29	3	3	3	3	3	3	3	2	2	0	0	1	3	2	3	3	3
120	0	1	0	0	3	31	5	50-69	3	2	3	3	3	3	3	2	2	1	0	0	3	1	3	2	3
121	1	1	2	0	1	31	4	30-49	3	1	3	2	1	1	1	4	4	1	0	0	3	2	3	3	4
122	1	1	2	0	4	79	3	18-29	4	3	3	1	3	2	2	4	4	1	1	1	2	3	3	2	3
123	1	1	2	1	3	79	NA	18-29	4	3	2	2	3	3	3	3	4	1	1	1	4	3	4	2	3
124	0	1	3	1	2	31	1	50-69	3	2	3	2	3	3	3	2	3	0	0	0	3	2	2	2	2
125	1	1	1	0	4	79	5	30-49	3	3	3	1	3	3	3	2	4	1	1	1	3	2	4	1	4
126	0	1	1	1	2	31	5	50-69	3	3	3	1	1	4	1	2	2	1	1	0	3	1	4	2	3
127	1	1	2	0	2	31	4	50-69	4	2	4	3	4	4	4	2	3	1	1	1	3	2	4	1	3
128	1	1	1	0	2	79	3	30-49	3	3	3	3	2	3	3	1	2	1	1	1	3	2	2	2	3
129	1	1	1	1	3	31	5	50-69	3	2	3	2	3	3	3	2	3	1	1	0	1	2	4	3	3
130	0	1	0	1	4	79	3	30-49	3	2	3	1	3	3	3	3	3	1	1	1	2	2	3	2	4
131	1	1	2	0	5	31	3	70+	3	1	4	1	2	2	1	3	4	1	0	0	3	4	4	3	4
132	1	1	1	1	4	31	3	30-49	4	2	3	3	3	3	3	2	3	0	0	0	3	2	3	2	3
133	0	1	0	0	2	79	1	30-49	4	4	4	4	4	4	4	4	4	1	1	1	4	4	4	4	4
134	1	1	2	0	6	31	4	30-49	3	3	3	2	3	2	2	2	2	1	1	0	2	3	2	2	3
135	1	1	1	1	4	31	3	50-69	4	3	3	3	2	3	3	2	2	1	1	1	4	2	3	2	3
136	1	1	2	1	5	31	3	50-69	3	3	4	2	3	3	3	3	2	1	1	0	2	1	3	4	3
137	0	1	1	0	4	31	5	50-69	4	1	3	2	3	3	4	2	3	1	1	0	2	2	3	2	3
138	0	1	1	1	4	79	2	30-49	4	3	3	2	3	2	2	2	NA	0	0	1	2	2	3	2	3
139	1	1	2	1	2	31	2	50-69	4	3	4	4	4	4	4	NA	NA	1	0	0	2	1	4	3	4
140	1	1	3	1	4	36	3	30-49	3	2	4	2	3	4	4	1	2	1	0	1	3	1	3	3	3
141	0	0	0	0	2	31	1	50-69	1	1	1	1	1	1	1	1	1	0	0	0	1	1	1	1	1
142	0	1	0	0	2	31	5	30-49	3	1	3	3	4	4	4	2	2	1	1	0	1	1	3	1	4
143	1	1	1	0	4	79	2	30-49	4	4	4	2	3	4	3	3	3	1	1	1	3	4	4	3	4
144	1	1	2	1	4	79	2	30-49	3	2	3	1	3	4	2	3	4	1	1	1	3	3	4	2	4
145	1	1	3	0	4	79	3	18-29	3	4	3	2	3	3	3	2	2	1	1	1	3	2	4	3	4
146	1	1	3	1	3	31	3	30-49	2	1	1	1	3	2	2	2	4	1	0	0	3	3	4	2	4
147	0	1	1	0	3	31	3	70+	3	2	3	2	2	3	3	2	2	1	0	0	3	2	3	2	3
148	1	1	3	1	4	31	3	30-49	3	3	3	2	3	3	4	2	2	1	1	1	3	1	3	1	3
149	1	1	2	1	3	79	3	30-49	3	3	3	3	3	3	3	3	4	1	1	1	3	3	4	2	4
150	1	1	3	1	4	79	2	30-49	3	3	2	2	3	3	2	2	2	1	1	1	3	4	4	1	4
151	1	1	3	0	3	79	5	30-49	4	4	4	1	3	4	3	4	4	1	1	1	2	1	4	1	4
152	1	1	3	1	4	79	1	30-49	3	3	3	3	4	4	4	1	1	1	1	1	4	1	4	1	4
153	1	1	3	1	2	79	3	18-29	3	2	4	1	4	3	2	2	4	1	1	1	1	1	2	3	2
154	1	1	3	1	3	79	2	30-49	3	3	3	2	3	3	3	2	3	1	1	1	2	2	3	3	4
155	1	1	3	1	4	31	5	50-69	1	1	1	1	1	1	1	4	1	1	1	1	2	2	2	2	2
156	0	1	3	0	3	31	5	50-69	3	3	3	2	2	2	2	2	2	1	1	0	1	2	4	1	3
157	1	1	3	1	4	31	5	18-29	3	3	3	3	4	4	3	3	4	1	1	1	3	3	4	4	3
158	0	1	3	0	4	79	4	18-29	3	3	3	2	3	3	3	2	2	0	1	1	3	3	3	2	3
159	0	1	2	1	5	31	2	50-69	3	1	3	2	3	3	3	2	4	1	0	0	2	3	4	3	3
160	1	1	1	0	2	79	2	30-49	4	4	3	3	4	4	3	3	3	1	1	1	3	3	3	2	3
161	0	1	1	1	2	31	3	18-29	2	2	3	2	2	2	2	3	4	1	0	0	1	3	2	4	1
162	1	1	0	1	2	79	3	30-49	4	4	4	3	4	4	4	3	3	1	1	1	3	2	3	3	3
163	1	1	2	1	4	79	3	30-49	3	3	2	2	2	2	3	3	4	1	1	1	3	2	4	3	4
164	1	1	3	0	5	79	4	50-69	4	3	4	3	4	4	4	2	3	1	1	1	4	2	4	2	4
165	1	1	1	1	4	79	5	18-29	2	2	2	2	2	2	2	2	2	1	1	1	1	3	4	4	4
166	0	1	2	0	4	79	2	30-49	2	2	3	2	2	2	3	NA	NA	0	0	0	2	4	3	2	3
167	1	0	2	0	4	79	5	50-69	4	4	4	1	2	1	3	2	3	1	1	1	3	1	4	2	3
168	1	1	2	1	2	79	5	18-29	3	3	3	3	3	3	3	4	4	1	1	1	3	3	3	2	4
169	0	0	2	0	2	31	5	30-49	3	3	3	3	3	4	4	1	2	1	1	0	4	3	3	2	3
170	1	1	2	0	2	79	3	18-29	3	3	3	3	4	3	4	3	4	1	1	1	2	2	3	3	3
171	1	1	1	1	4	79	3	30-49	3	3	3	2	2	2	1	4	4	1	1	1	2	2	3	1	4
172	1	1	3	1	4	79	2	50-69	4	3	4	1	4	4	3	2	3	0	1	1	4	3	4	2	4
173	1	1	2	0	4	79	3	30-49	3	3	3	3	3	3	3	3	3	1	1	1	4	2	4	2	4
174	1	1	2	0	2	79	2	18-29	3	3	3	2	NA	4	3	3	4	1	1	1	4	3	3	4	4
175	1	1	2	0	3	79	2	30-49	4	2	3	1	2	2	3	2	3	1	1	1	3	2	3	3	4
176	1	1	2	1	2	79	3	30-49	4	4	4	4	4	4	4	4	4	1	1	1	4	1	4	2	4
177	1	1	3	1	4	79	4	18-29	3	3	4	3	3	3	3	3	4	1	1	1	3	3	4	3	3
178	0	1	1	0	6	31	NA	70+	3	3	1	1	3	3	3	2	2	1	1	NA	3	3	2	3	3
179	1	1	3	0	4	79	3	30-49	2	3	3	3	3	3	3	2	2	1	1	1	4	3	4	2	4
180	0	1	1	1	4	31	5	18-29	4	3	4	3	4	3	3	2	2	1	0	0	1	2	2	2	2
181	1	1	3	0	4	79	3	30-49	3	2	3	1	3	2	2	2	4	0	0	1	2	2	3	3	4
182	1	1	2	1	3	79	5	30-49	3	3	3	2	3	3	3	3	3	1	1	1	2	2	3	3	3
183	1	1	2	1	4	79	4	30-49	3	3	3	3	3	3	3	3	3	1	1	1	3	2	3	3	4
184	0	1	2	0	4	31	3	30-49	3	3	3	1	2	2	3	2	2	0	0	0	1	1	4	2	3
185	0	1	3	1	4	31	4	30-49	4	3	4	1	4	4	4	2	2	1	1	1	4	4	4	4	4
186	1	1	3	0	3	31	3	18-29	3	2	4	2	3	3	3	2	NA	1	1	1	2	2	3	2	3
187	1	1	3	0	4	79	2	30-49	4	4	4	3	3	3	3	3	3	1	1	1	3	2	4	2	4
188	1	1	3	0	5	79	4	30-49	3	3	3	2	4	3	3	4	4	1	1	1	3	3	3	3	4
189	1	1	1	1	5	79	3	30-49	2	2	2	2	2	1	2	4	4	1	1	1	3	2	3	3	4
190	1	1	1	0	5	79	3	50-69	4	3	3	1	3	3	3	2	2	1	1	1	3	3	4	1	3
191	0	1	2	1	1	31	2	18-29	3	1	4	2	2	3	3	3	1	0	0	0	3	1	4	4	4
192	1	1	3	0	4	79	3	30-49	4	3	3	2	3	3	4	2	3	1	1	1	3	2	3	1	4
193	1	1	2	0	2	79	NA	18-29	3	3	3	2	2	3	3	4	4	1	1	1	3	2	3	2	3
194	1	1	1	0	4	79	3	30-49	3	3	3	2	3	3	3	3	3	1	1	1	3	2	3	4	3
195	0	1	2	1	4	79	5	30-49	3	4	4	2	2	3	3	3	3	1	1	1	3	1	4	3	4
196	1	1	2	1	4	79	3	30-49	3	3	3	2	3	3	2	2	2	1	1	1	1	1	2	2	3
197	1	1	3	0	2	79	2	30-49	4	3	4	2	3	3	3	1	2	1	NA	NA	1	1	4	1	4
198	1	1	2	0	1	79	2	50-69	4	4	3	2	3	4	3	NA	NA	1	1	1	4	3	3	2	4
199	1	1	3	1	4	79	1	18-29	3	1	3	1	1	2	2	4	4	1	1	1	4	3	4	1	4
200	0	1	3	1	NA	31	2	50-69	4	4	4	3	4	3	4	4	4	1	1	0	3	3	4	3	4
201	1	1	3	1	4	79	3	30-49	3	3	3	3	3	3	2	3	4	1	1	1	3	4	3	2	4
202	0	1	3	1	2	31	5	50-69	4	4	4	4	4	4	4	1	1	1	0	0	3	2	4	2	4
203	1	0	2	0	4	79	5	18-29	4	4	4	1	3	4	3	3	4	1	1	1	4	2	4	2	4
204	1	1	3	0	4	79	3	50-69	3	3	3	2	3	4	3	3	3	1	1	1	3	2	3	2	2
205	0	1	2	1	4	31	5	30-49	3	2	3	2	2	3	3	2	2	1	0	1	2	3	3	4	3
206	1	1	1	1	4	79	5	50-69	3	3	3	2	3	3	3	2	2	1	1	1	3	2	3	3	3
207	1	1	2	0	4	79	3	18-29	3	3	4	3	3	3	3	4	4	1	0	1	NA	1	4	3	4
208	1	1	1	0	3	79	1	18-29	3	3	3	1	3	3	4	4	4	0	1	1	2	1	3	3	4
209	0	1	3	0	4	31	3	30-49	4	2	4	2	1	3	3	2	2	1	0	0	3	2	3	2	3
210	1	1	2	1	1	79	3	18-29	3	4	2	1	3	4	4	4	4	1	1	1	3	3	4	4	4
211	1	1	3	1	4	79	5	30-49	3	3	4	2	3	3	3	1	1	1	1	1	2	1	3	1	4
212	0	1	1	1	3	31	5	30-49	3	3	3	3	3	3	3	2	2	1	1	1	4	1	3	3	4
213	1	1	3	1	5	36	5	18-29	3	2	3	2	3	3	2	2	3	1	1	1	1	4	3	3	3
214	0	1	2	1	3	31	3	30-49	3	1	3	2	3	3	3	2	2	1	0	0	3	2	3	2	3
215	1	1	3	0	3	79	4	50-69	3	3	3	1	3	3	2	2	2	1	1	1	1	1	4	1	3
216	0	1	3	1	2	31	2	50-69	3	1	3	1	3	3	2	2	2	1	0	0	3	2	3	1	3
217	1	1	0	1	5	1	5	30-49	2	3	3	2	4	3	3	2	2	1	1	0	3	2	2	2	3
218	0	1	3	0	5	31	4	70+	3	3	3	2	3	3	3	3	3	1	1	0	3	2	4	3	4
219	0	1	0	0	3	1	5	50-69	2	2	2	1	1	1	2	1	1	1	0	0	2	3	4	2	1
220	0	0	0	1	4	31	5	30-49	3	3	3	3	3	3	3	2	2	0	0	0	3	3	3	3	3
221	1	1	3	0	2	1	1	50-69	3	3	3	3	1	1	1	2	3	1	1	1	2	2	2	2	2
222	1	1	1	0	3	1	5	50-69	2	3	2	3	2	2	2	3	4	1	1	0	2	2	3	3	3
223	1	1	1	0	3	1	3	18-29	3	2	4	3	3	3	3	2	2	1	0	1	3	2	3	3	4
224	0	0	0	0	3	1	2	50-69	2	3	3	1	3	3	3	1	2	1	1	1	1	3	1	3	4
225	1	1	1	1	2	1	3	50-69	4	4	4	3	3	3	4	2	2	0	0	0	3	1	4	1	3
226	1	1	3	1	4	1	3	18-29	4	2	4	2	3	2	3	1	4	0	0	0	4	3	4	4	4
227	1	1	3	0	4	1	5	18-29	4	2	4	2	3	3	2	2	3	0	0	0	4	3	4	1	3
228	0	1	0	0	2	1	1	18-29	4	2	3	3	2	2	2	2	3	0	NA	0	2	4	4	3	4
229	1	1	2	0	5	1	3	50-69	3	3	3	3	2	3	3	2	2	1	0	1	4	3	3	2	3
230	1	1	3	0	4	1	2	18-29	3	4	3	4	4	4	4	1	2	1	1	1	4	4	3	4	4
231	0	1	0	0	4	1	2	50-69	3	3	3	2	2	2	3	2	2	0	0	0	1	2	2	2	3
232	1	1	2	1	3	1	5	18-29	3	2	4	3	3	4	3	2	3	1	1	1	4	3	3	3	3
233	1	1	1	0	3	1	5	18-29	3	1	1	1	2	1	1	2	1	1	1	0	2	2	3	3	2
234	0	1	0	0	3	31	5	18-29	3	3	3	2	3	3	3	1	2	1	0	1	1	3	3	1	2
235	0	0	0	0	4	1	5	30-49	3	4	4	3	4	3	3	1	1	1	0	0	4	4	4	4	4
236	1	1	2	0	3	1	4	18-29	3	4	3	1	2	2	3	1	2	1	0	0	4	2	2	1	4
237	1	1	3	0	3	1	5	50-69	4	4	2	2	1	2	4	1	1	0	0	0	3	1	4	2	3
238	1	1	2	1	4	1	5	30-49	3	3	3	3	4	4	3	2	3	1	1	1	1	3	3	2	3
239	1	1	3	1	2	1	3	30-49	3	1	3	1	2	2	1	1	2	1	1	1	2	1	4	1	4
240	1	1	1	1	3	1	3	50-69	4	4	4	2	3	4	4	2	2	1	0	1	1	1	4	2	2
241	1	1	0	0	3	1	5	50-69	3	3	3	2	3	3	3	2	2	1	0	1	3	1	3	2	3
242	0	0	0	0	5	31	3	30-49	2	2	3	2	3	4	4	2	2	1	1	0	3	2	3	3	3
243	1	1	1	0	2	1	5	70+	3	3	3	3	1	3	3	2	2	1	0	1	1	2	3	3	3
244	0	0	0	0	2	1	5	18-29	4	3	4	4	4	4	4	4	3	1	1	1	4	4	4	4	4
245	1	1	2	0	3	1	4	50-69	2	3	3	2	4	2	2	4	4	1	1	1	1	2	4	1	4
246	1	0	2	0	3	1	5	70+	4	1	3	1	4	1	3	1	2	1	0	0	2	2	4	2	3
247	1	1	1	0	4	1	2	50-69	3	3	3	2	2	2	1	2	4	1	0	0	3	1	3	1	4
248	1	1	3	1	3	1	5	18-29	3	1	3	1	4	3	4	2	4	1	1	1	3	3	3	3	3
249	1	1	3	0	2	1	2	50-69	3	4	4	1	2	2	4	3	NA	1	0	1	3	1	4	1	2
250	1	1	3	0	4	1	5	70+	3	3	3	3	3	3	3	2	2	1	0	1	3	2	3	2	3
251	1	0	1	0	4	1	3	70+	4	4	4	1	2	4	3	2	2	1	1	1	3	1	4	1	3
252	0	1	3	0	4	31	5	50-69	4	3	4	3	4	4	4	3	3	1	0	0	3	1	4	1	3
253	1	1	2	0	4	1	5	50-69	3	3	4	2	3	3	3	2	2	1	0	1	4	1	3	1	3
254	1	1	1	0	3	1	3	18-29	2	2	2	2	2	2	2	2	NA	1	0	1	2	3	2	2	3
255	1	1	3	0	6	1	5	70+	4	4	4	1	4	4	4	4	4	1	0	0	1	3	4	4	3
256	1	1	2	0	3	1	3	70+	3	2	2	2	1	2	3	2	2	1	1	1	3	3	3	3	3
257	1	1	1	0	4	1	NA	18-29	3	3	3	1	3	2	4	4	4	0	0	1	2	2	3	2	3
258	1	1	3	1	4	79	3	18-29	2	3	3	2	3	3	3	4	4	1	1	1	3	3	4	2	4
259	1	1	3	0	4	1	5	70+	3	2	3	2	1	2	3	3	3	1	1	1	2	2	4	2	3
260	0	0	0	0	3	1	5	70+	4	4	4	4	4	4	4	1	1	1	1	1	3	1	3	1	3
261	1	1	2	1	3	1	3	18-29	3	2	4	4	4	3	3	3	3	1	1	1	3	3	2	3	2
262	1	1	2	0	4	1	NA	50-69	3	3	3	1	2	2	2	2	2	1	0	1	3	1	3	1	3
263	1	1	2	0	5	1	4	50-69	3	2	3	1	2	3	2	2	3	1	0	1	2	1	4	2	3
264	1	1	2	0	2	1	5	50-69	4	1	1	1	1	1	3	1	1	1	0	1	2	1	4	1	1
265	1	1	2	1	5	1	3	50-69	3	1	4	1	3	3	3	1	1	1	1	1	3	3	2	3	4
266	0	0	1	0	4	1	3	50-69	4	2	3	2	4	4	4	NA	2	1	0	0	1	3	4	2	2
267	1	1	2	0	3	1	5	50-69	4	4	4	1	4	3	4	NA	3	1	1	1	3	2	4	2	3
268	1	1	2	0	2	1	1	50-69	2	2	3	2	2	2	3	3	NA	0	1	1	2	1	3	3	3
269	1	1	1	1	6	1	5	30-49	2	3	2	1	3	3	3	2	2	1	0	1	1	2	4	4	3
270	1	1	2	0	2	1	5	70+	4	1	4	1	3	3	3	4	4	1	1	1	1	2	3	3	2
271	0	1	3	0	4	31	4	50-69	3	1	3	2	4	4	3	3	3	0	0	0	3	3	4	3	4
272	1	1	3	0	3	1	5	70+	3	3	3	1	2	3	3	2	2	1	0	0	4	2	4	1	3
273	0	1	0	0	4	1	5	70+	4	3	4	1	2	3	4	2	2	1	1	0	1	1	4	1	3
274	0	1	2	0	4	31	3	50-69	4	3	4	2	4	4	4	2	3	1	0	0	1	2	3	2	2
275	1	1	1	0	NA	79	NA	18-29	NA	NA	NA	NA	NA	NA	NA	NA	NA	1	1	1	NA	NA	NA	NA	NA
276	1	1	3	1	4	1	5	70+	4	4	4	3	3	3	4	2	2	1	0	1	3	1	4	1	4
277	1	1	2	1	3	1	2	30-49	3	3	3	1	4	4	3	4	4	1	0	0	1	1	3	4	4
278	0	1	0	0	3	1	5	70+	4	3	2	1	1	1	1	1	1	1	1	1	4	3	3	3	2
279	0	1	1	0	4	31	5	50-69	3	3	3	2	3	3	3	1	1	1	0	1	1	1	1	1	3
280	1	1	3	0	4	1	5	50-69	4	1	4	1	4	3	3	2	1	1	0	0	1	1	3	3	2
281	0	1	0	0	3	1	2	70+	4	3	3	1	3	3	2	1	1	1	1	1	1	1	1	1	1
282	1	1	0	0	4	1	2	50-69	3	2	3	3	3	3	2	3	4	1	0	0	1	4	2	4	3
283	1	1	3	1	4	1	5	70+	4	4	4	3	4	4	3	2	2	0	0	0	4	2	3	2	3
284	1	1	3	0	2	31	3	50-69	4	2	3	2	3	4	4	2	2	1	1	1	3	1	3	2	3
285	0	1	0	0	3	1	1	50-69	2	2	2	2	2	2	2	2	2	0	0	0	3	3	3	3	3
286	1	1	2	0	4	1	5	70+	4	4	4	2	4	4	3	2	2	1	0	1	3	1	4	1	3
287	1	1	2	1	3	1	5	18-29	4	1	4	1	4	3	3	2	3	0	1	1	1	2	3	3	3
288	1	1	3	0	5	1	5	50-69	4	2	4	2	3	2	3	4	4	1	0	0	2	3	4	1	2
289	1	1	3	1	3	1	4	30-49	3	1	4	1	3	1	2	3	4	1	0	1	4	3	4	4	3
290	1	1	2	0	2	1	5	50-69	3	3	3	3	3	3	3	2	2	1	0	1	1	3	3	2	2
291	1	1	2	1	2	1	NA	50-69	3	3	3	2	3	3	3	2	3	0	0	0	3	2	2	3	3
292	1	1	1	0	3	1	5	70+	3	3	3	2	1	3	4	1	3	0	0	1	3	1	3	2	3
293	0	1	0	0	5	1	3	70+	1	1	1	1	3	4	1	2	1	1	0	0	1	3	4	1	3
294	1	1	2	1	3	1	5	50-69	3	3	3	2	3	3	3	4	4	1	1	1	3	2	4	4	4
295	1	1	3	0	2	31	5	70+	4	3	3	3	3	3	3	3	3	1	0	0	3	2	4	1	3
296	1	1	2	0	2	1	3	50-69	4	1	4	1	4	4	4	2	2	1	1	1	3	2	3	3	4
297	1	1	3	0	3	31	5	50-69	4	3	3	3	2	3	3	2	2	1	0	0	4	2	4	2	4
298	1	1	3	1	5	1	3	50-69	1	2	3	1	3	3	2	4	4	0	0	0	1	3	4	3	1
299	0	1	1	0	3	31	3	70+	3	2	3	2	2	3	3	2	2	1	1	0	3	2	3	2	3
300	1	1	3	0	3	31	3	70+	3	2	3	1	3	3	3	3	2	1	0	0	2	2	4	3	3
301	1	1	0	1	2	79	5	18-29	4	4	4	4	4	4	4	3	4	1	1	1	4	4	4	4	4
302	1	1	1	0	2	1	5	18-29	4	4	4	2	1	3	4	2	2	0	0	1	3	3	2	2	3
303	1	1	3	0	4	31	5	50-69	4	1	4	2	3	4	3	3	3	1	1	1	3	2	4	2	4
304	1	1	3	0	3	1	3	50-69	3	2	3	2	3	4	3	3	3	1	0	0	2	3	2	3	2
305	1	1	0	0	4	1	5	18-29	3	3	3	3	1	2	2	1	1	1	1	1	3	3	3	3	3
306	0	1	3	0	2	31	4	50-69	4	2	3	2	3	3	3	2	3	1	0	0	2	1	3	2	3
307	1	1	3	0	1	1	3	50-69	3	3	4	2	4	4	4	4	4	1	1	1	3	3	3	3	3
308	1	1	1	0	3	1	5	50-69	3	3	3	1	3	3	3	1	1	0	0	0	1	1	3	1	4
309	1	0	1	0	4	1	5	70+	4	4	3	1	1	1	3	2	2	1	0	0	1	1	3	1	2
310	0	1	2	0	4	31	5	50-69	4	3	3	3	4	3	3	2	4	1	1	0	3	3	2	3	3
311	1	1	3	0	4	31	1	18-29	3	3	2	2	4	4	4	2	3	1	1	1	3	2	2	2	4
312	1	1	2	0	2	1	3	18-29	4	3	3	1	4	3	2	2	3	1	1	0	2	1	3	2	4
313	1	1	1	0	5	1	5	30-49	4	3	3	2	3	4	4	2	2	0	0	0	2	2	3	2	3
314	1	1	1	0	4	1	5	50-69	3	3	3	2	2	3	3	2	2	1	0	1	3	2	4	1	4
315	1	1	2	0	3	1	5	70+	4	4	3	1	1	3	4	1	1	0	0	0	2	3	4	3	1
316	0	0	0	0	4	1	3	50-69	2	2	2	2	1	3	2	3	3	0	1	1	1	1	4	1	3
317	1	0	2	1	3	1	5	70+	4	4	4	2	4	4	4	2	3	1	1	1	3	1	4	2	3
318	1	1	2	0	5	1	5	70+	4	3	4	2	3	4	3	2	2	0	0	0	1	2	3	2	2
319	1	1	1	0	4	1	5	70+	4	3	3	2	3	3	3	2	2	1	1	1	1	1	2	1	2
320	1	1	2	0	5	1	4	70+	4	2	4	3	4	4	3	2	2	1	0	1	3	2	3	2	3
321	1	1	2	0	3	1	4	70+	3	2	3	1	3	3	3	2	2	0	0	0	3	1	4	1	3
322	1	1	3	0	4	31	5	50-69	4	3	3	3	4	4	3	2	2	1	1	0	2	2	3	2	3
323	1	0	0	1	4	1	5	30-49	3	3	3	3	3	3	3	2	3	1	0	0	2	1	3	1	3
324	0	1	1	0	4	31	5	18-29	3	3	3	3	1	3	3	2	2	1	0	1	3	3	4	2	4
325	1	1	2	0	5	1	5	70+	4	2	4	2	2	3	2	2	2	1	0	1	3	3	4	2	3
326	1	1	2	0	5	1	5	50-69	4	3	3	2	2	3	3	2	2	1	0	0	4	2	3	1	3
327	1	1	1	0	4	1	3	50-69	4	1	3	2	2	2	3	2	2	1	0	0	1	2	2	1	1
328	1	0	0	0	4	1	1	50-69	3	2	3	2	2	3	3	3	3	1	1	1	3	1	3	1	3
329	1	1	3	0	6	1	4	30-49	3	4	4	4	4	4	3	4	4	1	1	1	4	4	4	4	4
330	1	1	3	0	4	1	5	50-69	3	3	3	2	1	2	2	1	2	1	0	1	3	2	4	1	3
331	1	1	2	0	4	1	3	50-69	4	3	4	2	3	4	3	2	2	1	0	0	3	1	3	2	4
332	1	1	2	0	4	1	4	70+	4	3	4	1	3	3	3	3	4	0	0	0	4	2	4	1	4
333	1	0	0	0	4	1	5	30-49	3	3	4	3	3	4	4	2	2	1	0	0	3	4	3	4	4
334	1	1	3	0	3	1	2	70+	3	3	3	2	2	3	3	2	2	1	0	1	2	2	3	2	2
335	0	1	2	0	4	31	3	70+	4	3	4	4	3	4	4	3	3	1	1	0	1	1	3	2	3
336	1	1	3	0	6	1	5	50-69	3	2	3	2	3	2	3	2	2	1	0	1	3	3	3	3	4
337	1	1	3	0	2	1	3	50-69	4	4	4	3	2	4	4	3	4	1	1	0	3	3	4	4	3
338	0	1	2	0	4	31	5	70+	4	2	4	3	3	4	3	2	2	1	0	0	4	3	4	1	4
339	0	0	0	1	4	1	5	18-29	3	2	3	2	2	2	3	2	3	0	0	0	4	3	2	4	4
340	0	1	3	0	2	31	2	50-69	3	1	3	3	3	3	3	2	2	0	0	1	3	2	3	2	3
341	1	1	3	1	2	79	4	18-29	4	4	4	2	3	4	4	3	4	1	1	1	3	2	2	3	3
342	1	1	3	0	4	1	3	50-69	4	3	3	3	4	4	3	3	3	0	0	0	2	3	3	3	4
343	1	1	3	0	3	1	3	70+	4	3	3	2	1	2	3	4	3	1	0	1	2	2	3	2	2
344	0	1	1	0	4	1	5	18-29	4	3	4	3	4	3	3	3	2	1	0	0	4	3	2	4	2
345	1	1	0	0	2	1	5	50-69	3	1	3	1	3	3	3	3	3	0	0	0	2	3	3	2	2
346	1	1	3	1	3	1	2	70+	4	4	3	2	3	4	3	4	4	1	1	0	4	2	4	3	3
347	1	1	1	0	4	79	3	18-29	2	2	2	1	1	2	2	2	3	1	1	1	2	3	2	4	3
348	1	0	0	0	3	1	2	70+	4	1	4	1	4	1	3	2	1	0	0	0	1	2	3	2	4
349	1	1	3	0	3	1	3	50-69	3	1	3	1	2	2	2	4	4	1	0	1	1	1	4	4	1
350	1	1	2	0	3	1	4	50-69	3	2	2	2	2	3	4	2	3	1	0	0	3	2	4	1	3
351	0	1	0	0	3	1	3	70+	3	2	3	2	2	3	3	2	2	0	0	1	1	1	4	1	3
352	1	1	0	0	3	1	3	50-69	3	2	3	3	4	4	2	2	1	0	1	1	2	3	3	3	2
353	1	1	3	0	2	79	3	18-29	3	4	3	2	3	3	3	4	4	1	1	1	4	3	4	2	3
354	1	1	3	0	4	79	2	18-29	3	3	2	2	3	3	3	3	4	1	1	1	3	2	3	2	4
355	1	1	2	0	3	1	5	18-29	3	3	3	2	4	4	3	2	3	0	0	0	4	3	4	2	4
356	1	1	3	0	5	1	1	50-69	4	1	4	1	4	3	1	3	3	1	1	1	1	2	3	1	3
357	0	1	0	0	6	1	2	30-49	3	3	3	3	3	3	3	1	1	1	1	1	1	1	NA	2	2
358	1	1	3	0	4	1	3	50-69	4	1	3	1	4	4	3	2	2	0	1	0	2	2	3	1	3
359	0	1	2	0	3	31	3	70+	4	4	4	3	4	4	4	4	4	1	1	0	1	2	3	4	2
360	1	1	3	1	3	79	2	18-29	3	1	4	1	3	2	3	2	3	1	1	1	3	1	3	4	3
361	0	1	0	0	2	31	5	50-69	3	1	NA	3	3	3	3	2	2	1	1	1	3	3	3	3	3
362	1	1	3	0	4	1	3	50-69	4	3	4	1	2	2	3	4	4	1	1	1	2	2	4	2	4
363	0	1	2	0	2	1	5	70+	4	1	4	3	3	4	3	1	1	1	0	1	3	1	3	1	2
364	1	1	3	0	2	1	2	70+	4	2	4	1	3	2	3	3	3	1	0	0	1	1	4	3	1
365	1	1	3	0	5	1	3	30-49	3	2	2	2	3	3	3	3	3	1	1	0	2	3	3	3	3
366	1	1	2	0	5	1	5	70+	4	3	4	1	2	2	3	3	4	1	0	1	1	1	3	3	3
367	1	1	2	1	2	1	2	30-49	4	2	4	1	2	3	4	2	3	0	0	1	2	2	2	4	4
368	1	1	2	0	3	1	2	70+	4	3	4	2	3	3	3	2	3	1	1	1	3	2	4	2	3
369	1	1	3	0	3	1	4	50-69	3	2	4	2	4	3	4	2	3	0	NA	0	3	4	2	4	3
370	1	1	2	0	3	1	5	70+	4	3	4	2	3	3	3	4	3	1	0	0	2	2	3	1	2
371	0	1	2	0	3	1	5	50-69	3	2	2	1	1	1	2	2	2	1	0	0	3	2	3	2	3
372	1	1	2	0	3	1	1	18-29	3	3	3	2	3	3	3	3	3	1	0	1	3	1	4	1	4
373	1	1	3	1	2	1	5	18-29	1	1	1	1	1	1	1	1	1	1	0	0	1	2	3	4	1
374	1	1	2	0	4	31	1	50-69	3	3	3	2	4	4	4	3	4	0	0	0	4	1	4	1	4
375	1	1	3	0	4	1	5	50-69	4	1	4	1	4	4	4	3	3	1	0	1	3	2	3	3	3
376	1	1	2	0	5	31	3	30-49	4	1	4	1	1	3	3	2	2	1	1	0	1	1	3	1	2
377	1	1	2	0	4	1	3	70+	3	3	3	1	1	2	3	4	4	1	0	1	3	2	3	2	3
378	1	1	2	1	4	79	3	50-69	3	3	3	3	2	3	3	2	2	1	1	1	3	2	3	2	3
379	1	1	3	0	4	31	3	50-69	4	3	4	3	4	4	4	2	2	1	1	0	3	2	4	2	3
380	0	1	2	0	5	1	5	50-69	4	3	4	3	4	4	4	2	2	1	0	0	2	2	3	2	3
381	1	1	3	0	4	31	5	70+	4	2	NA	1	1	1	4	2	2	1	0	0	3	1	4	2	3
382	1	1	3	0	4	31	5	50-69	3	4	3	3	2	3	3	2	2	1	0	0	3	1	4	1	4
383	0	1	1	1	2	79	5	18-29	3	3	3	3	3	3	3	2	2	1	1	1	3	1	3	3	4
384	1	1	1	0	2	1	5	50-69	3	3	4	3	3	3	2	1	2	1	0	1	3	3	4	2	4
385	0	0	0	0	3	1	NA	50-69	4	4	3	3	2	3	3	2	2	1	1	0	1	1	3	3	2
386	1	1	3	0	3	1	3	50-69	4	4	4	1	4	3	4	2	2	0	1	1	4	1	4	1	3
387	1	1	3	0	3	1	3	50-69	3	3	3	3	3	3	3	3	3	1	1	1	2	2	2	2	2
388	1	1	1	0	4	1	5	70+	4	1	3	2	2	3	3	3	3	1	0	0	4	3	4	1	4
389	1	1	2	0	2	1	3	50-69	3	2	4	2	4	3	3	4	4	1	0	1	3	3	3	2	3
390	1	1	3	0	4	79	2	50-69	3	3	3	1	2	1	2	3	4	0	0	0	4	2	4	1	4
391	1	1	1	1	4	79	3	30-49	3	3	3	2	3	3	3	3	4	1	1	1	3	2	3	2	4
392	1	1	3	0	3	1	3	50-69	4	3	3	2	3	3	4	2	3	1	0	0	2	3	4	1	2
393	1	1	3	0	2	1	2	50-69	4	2	4	3	2	3	2	3	1	1	0	0	2	2	3	3	4
394	0	1	2	0	4	31	3	70+	3	3	3	2	2	2	4	NA	1	1	0	0	1	3	3	1	3
395	0	1	2	0	4	31	5	70+	3	3	3	3	2	2	3	1	1	1	1	0	3	1	3	1	3
396	1	1	2	0	2	79	2	18-29	2	2	2	1	3	3	2	3	3	1	1	1	3	2	3	3	3
397	1	1	2	0	2	1	3	70+	4	3	3	2	3	4	3	2	3	1	0	1	3	1	3	2	3
398	1	1	2	0	5	1	3	50-69	4	4	1	2	1	NA	3	3	3	1	0	1	1	2	4	4	1
399	1	1	3	0	4	1	3	50-69	3	2	3	2	3	3	4	2	2	1	0	1	3	3	4	4	4
400	1	1	0	0	5	1	5	70+	3	3	2	2	1	3	3	1	1	0	0	0	4	3	3	2	4
401	1	1	3	0	3	31	3	70+	2	1	2	2	2	3	2	2	3	1	0	0	1	2	2	2	3
402	1	1	3	0	2	31	3	50-69	4	3	3	2	3	3	3	3	3	1	0	0	3	3	4	2	4
403	0	1	0	0	5	31	3	50-69	3	3	3	1	1	2	2	1	1	1	1	0	2	3	3	2	2
404	1	1	3	0	4	1	5	18-29	4	4	3	3	4	4	4	3	3	0	0	0	1	1	4	1	4
405	1	1	2	0	4	1	3	70+	3	3	3	2	3	3	3	2	2	1	1	1	2	2	3	3	2
406	1	1	3	1	4	79	3	50-69	3	3	3	2	3	3	3	2	2	1	1	1	3	1	3	2	3
407	1	1	3	0	4	31	3	70+	4	1	3	1	4	3	3	2	2	1	1	0	4	1	4	2	4
408	0	1	1	0	3	31	3	70+	4	4	3	2	3	3	4	1	1	1	0	1	3	2	4	1	2
409	1	1	1	1	2	1	3	50-69	4	3	3	1	4	3	4	2	2	1	0	1	1	3	1	1	2
410	1	0	0	0	2	1	3	18-29	1	2	4	1	3	1	2	2	2	1	0	1	4	3	4	3	4
411	1	1	3	0	2	1	4	70+	4	3	4	3	4	3	3	2	4	1	1	0	1	1	4	4	3
412	0	1	3	0	3	31	4	50-69	3	2	4	2	3	3	3	2	2	1	0	0	2	1	3	2	3
413	1	1	3	0	5	31	5	70+	4	3	4	1	3	3	3	3	4	1	0	1	3	1	3	2	4
414	1	1	1	0	4	79	2	50-69	4	3	3	3	3	3	3	2	2	0	0	1	2	2	2	3	3
415	1	1	2	0	3	1	3	18-29	4	4	4	2	4	2	4	1	4	1	1	1	1	3	3	2	3
416	1	0	0	0	4	1	3	18-29	3	2	3	1	3	4	2	3	4	0	0	1	3	2	4	3	2
417	0	0	3	0	6	1	2	18-29	4	3	4	3	4	3	4	4	4	1	0	0	4	3	4	3	4
418	1	1	2	0	5	1	5	70+	4	4	4	2	3	3	3	2	3	1	1	1	3	2	3	2	3
419	1	1	3	0	2	31	1	18-29	1	1	1	2	1	3	3	1	1	0	0	1	4	1	2	1	4
420	1	1	3	0	1	31	5	18-29	1	2	3	4	1	2	2	3	3	1	1	1	1	2	3	3	3
421	1	1	1	0	4	1	5	50-69	4	1	1	1	1	2	2	4	4	1	1	1	1	3	3	3	2
422	0	0	1	0	4	1	5	50-69	4	4	2	2	1	3	3	1	1	1	0	0	2	2	3	1	3
423	0	1	2	0	3	31	3	18-29	3	2	3	1	2	3	3	2	2	1	1	0	2	2	3	2	3
424	1	1	2	0	4	79	3	30-49	3	3	3	3	3	3	3	3	3	1	1	1	2	2	3	2	3
425	1	1	0	0	2	1	2	50-69	4	4	4	4	4	4	4	3	3	1	0	1	1	1	1	4	4
426	1	1	3	0	3	1	1	50-69	4	3	4	2	4	3	3	4	4	1	1	1	1	3	4	4	3
427	1	1	1	0	4	1	3	50-69	4	3	4	1	3	3	3	2	3	1	1	1	4	2	4	1	3
428	1	1	3	0	2	1	3	18-29	1	2	2	2	3	2	3	3	3	0	0	0	3	2	2	2	2
429	1	1	3	0	4	79	1	18-29	3	3	3	1	2	2	1	4	4	1	1	1	3	3	3	3	3
430	1	1	1	0	4	1	2	50-69	4	1	4	1	4	4	4	4	4	0	1	0	3	1	4	2	4
431	1	0	3	0	3	1	5	70+	4	4	4	1	4	4	4	3	3	1	0	1	1	1	4	1	1
432	1	1	3	0	3	1	5	18-29	4	4	2	2	2	3	2	2	3	1	0	1	3	2	4	1	3
433	1	1	3	0	4	31	5	50-69	4	3	3	2	2	3	4	4	4	1	0	0	2	2	4	3	3
434	0	1	1	0	5	1	3	50-69	3	3	3	2	3	3	3	2	2	1	0	1	2	2	3	3	2
435	1	1	2	0	4	1	2	50-69	3	1	3	1	3	1	3	3	4	1	1	1	4	3	3	2	3
436	1	1	2	0	4	79	5	18-29	4	3	3	2	4	4	4	4	4	1	1	1	4	1	4	3	4
437	1	1	2	0	4	1	1	50-69	4	3	3	3	3	3	3	2	3	1	1	1	2	2	2	3	3
438	1	1	1	0	2	1	5	50-69	2	1	1	1	1	2	1	2	2	1	0	1	2	2	2	2	2
439	1	1	1	0	3	1	1	50-69	4	1	4	2	4	4	4	4	4	1	0	1	4	4	4	1	4
440	0	1	1	0	3	31	5	50-69	3	2	2	1	1	1	2	1	1	1	1	0	4	3	2	3	2
441	1	1	1	0	4	31	5	50-69	4	1	3	2	3	3	3	2	2	1	1	0	3	3	4	1	3
442	1	1	3	0	3	1	NA	50-69	3	2	3	2	4	3	4	2	NA	1	1	1	3	3	2	2	3
443	0	1	3	0	3	31	5	50-69	4	3	3	3	3	3	1	1	1	1	1	0	2	1	4	2	3
444	0	1	0	0	3	1	5	50-69	3	3	3	3	3	3	3	NA	NA	0	0	0	3	2	3	2	3
445	1	1	0	0	2	1	2	50-69	3	3	3	3	3	3	3	2	2	0	0	0	1	1	1	1	1
446	0	0	0	0	4	1	4	70+	3	2	2	2	1	1	3	1	1	0	0	0	2	2	3	1	2
447	0	0	2	0	3	1	1	50-69	1	1	1	1	1	1	1	NA	1	0	0	1	1	4	4	4	4
448	0	1	1	0	2	31	2	50-69	3	3	3	2	3	3	3	1	1	1	0	0	3	2	3	3	3
449	1	1	0	0	4	1	3	30-49	2	2	2	NA	1	1	1	1	2	1	1	1	1	3	2	3	3
450	0	1	0	0	6	1	5	30-49	3	2	2	1	4	3	3	2	2	1	1	1	1	1	1	1	1
451	0	0	0	0	4	1	3	50-69	3	3	3	3	3	3	3	3	3	1	1	1	3	3	3	3	3
452	0	1	2	0	3	1	2	50-69	3	2	3	1	3	3	3	2	3	1	0	0	2	2	2	3	2
453	1	1	3	0	2	31	1	50-69	4	2	3	1	3	3	3	3	3	1	1	0	2	1	3	1	3
454	1	1	1	0	3	31	5	50-69	4	2	3	2	3	4	4	2	3	1	0	0	2	1	3	1	3
455	0	1	0	0	4	31	2	18-29	3	4	3	3	3	3	3	2	3	1	1	1	1	3	3	3	NA
456	0	1	0	0	2	1	5	70+	3	3	2	1	2	2	2	1	1	1	0	1	2	3	3	3	3
457	1	1	2	0	5	31	3	30-49	3	2	3	2	3	3	3	2	3	0	0	0	3	3	2	3	4
458	1	1	1	0	3	31	5	18-29	4	1	4	2	3	3	3	3	4	0	0	0	3	3	4	4	2
459	1	1	3	0	6	1	5	30-49	3	1	3	2	2	2	2	2	2	0	0	0	3	2	3	3	3
460	1	1	1	0	4	1	5	50-69	4	2	3	2	3	3	4	3	3	1	0	1	3	1	4	1	3
461	1	1	3	0	2	79	5	18-29	2	2	2	2	2	2	2	NA	NA	1	1	1	2	2	3	3	2
462	1	1	3	0	3	1	1	50-69	3	2	2	1	3	2	1	4	4	1	1	1	2	2	2	3	2
463	0	0	0	0	3	1	5	50-69	3	3	2	1	1	1	1	1	2	1	1	0	2	2	2	2	3
464	1	1	0	0	5	1	3	50-69	3	3	3	4	4	4	4	2	2	0	0	1	4	4	3	3	3
465	1	1	1	0	3	1	2	50-69	3	2	2	2	2	3	2	NA	NA	0	1	0	2	4	4	4	1
466	1	1	3	0	4	31	3	50-69	3	2	4	1	2	3	3	4	4	1	1	0	2	2	3	2	3
467	0	1	0	1	4	1	5	18-29	2	2	2	2	4	3	2	2	2	1	0	1	2	1	4	3	3
468	1	1	1	0	3	1	5	70+	3	3	3	2	2	3	3	2	2	1	0	0	3	1	3	1	3
469	1	1	0	1	5	1	5	30-49	3	3	3	4	4	4	4	4	3	1	1	1	3	4	4	4	3
470	1	1	3	0	4	1	5	50-69	4	3	NA	3	4	3	4	2	2	1	0	0	2	1	3	2	3
471	1	1	3	1	4	79	1	30-49	3	3	3	1	3	3	2	4	4	0	1	1	3	2	3	4	3
472	1	1	3	0	3	1	5	70+	4	3	3	1	2	3	1	2	2	0	0	0	2	2	4	1	3
473	0	1	0	0	3	1	3	50-69	3	3	1	1	1	1	2	1	2	0	0	0	3	4	4	3	3
474	1	1	2	0	4	1	3	70+	4	3	4	2	4	4	4	1	2	1	0	1	2	1	4	1	3
475	1	1	1	0	3	1	3	18-29	4	1	4	2	4	3	4	2	3	1	0	0	1	3	2	4	1
476	1	1	1	0	2	79	3	18-29	3	3	3	2	3	3	3	3	3	1	1	1	2	3	3	2	4
477	1	1	3	0	3	1	1	50-69	3	3	2	2	2	2	2	2	2	1	1	1	2	2	2	2	2
478	0	1	2	0	2	1	1	50-69	4	4	4	3	3	3	3	4	4	1	1	0	2	3	4	3	2
479	0	1	0	1	4	1	2	30-49	3	3	3	1	2	2	2	2	2	1	1	1	1	1	4	1	3
480	1	1	2	0	4	79	5	50-69	3	3	3	2	3	3	2	2	2	1	1	1	3	2	3	3	3
481	1	1	1	1	3	79	3	18-29	4	3	3	2	2	3	3	3	4	0	1	1	4	4	3	3	4
482	1	1	1	0	3	1	5	50-69	3	3	2	2	1	2	3	2	2	1	0	1	4	3	3	2	3
483	0	0	0	0	2	1	2	50-69	3	2	3	2	3	3	3	1	2	0	0	0	3	3	3	2	2
484	1	1	2	0	2	1	4	50-69	3	3	3	2	3	3	3	1	NA	1	0	1	4	1	4	1	4
485	1	1	2	1	5	1	3	30-49	3	3	4	1	4	4	4	4	4	1	1	1	1	1	1	2	3
486	1	1	2	0	4	1	5	50-69	3	3	3	3	3	3	3	2	2	1	0	1	1	1	3	1	3
487	1	1	0	1	4	1	3	30-49	3	3	4	3	3	4	3	2	2	1	0	1	3	1	4	2	2
488	1	1	1	0	5	1	3	70+	4	3	4	2	3	4	4	3	3	1	1	1	2	2	4	3	3
489	1	1	2	0	2	1	1	30-49	4	1	3	1	1	4	4	3	4	1	1	0	4	1	4	1	4
490	0	1	2	0	1	31	5	18-29	4	2	4	2	4	4	4	2	3	0	1	0	1	2	2	4	3
491	0	1	0	0	4	1	2	30-49	3	3	3	2	2	2	3	2	2	1	1	0	2	3	2	3	2
492	1	1	2	1	4	1	5	18-29	3	3	3	2	3	3	3	2	3	0	0	1	2	4	4	4	2
493	0	0	0	0	3	31	2	50-69	3	2	3	1	1	1	1	1	1	1	0	0	3	2	4	2	3
494	1	1	3	0	4	1	5	50-69	4	2	4	2	4	4	3	2	2	1	1	0	4	2	4	1	4
495	0	1	3	1	3	1	5	50-69	3	3	3	2	1	1	3	2	2	0	0	1	4	3	4	3	4
496	0	1	0	1	6	1	1	30-49	3	3	3	3	3	3	3	2	4	1	1	1	3	3	3	3	3
497	0	1	0	1	2	1	5	50-69	4	2	4	2	4	4	4	1	1	1	0	0	4	1	4	1	4
498	1	1	3	0	5	1	5	30-49	4	2	4	2	4	4	4	2	3	1	0	0	4	2	3	2	4
499	0	1	0	0	4	1	4	50-69	1	3	3	3	2	3	2	2	2	1	1	1	2	3	2	2	2
500	1	1	2	0	3	1	3	50-69	4	3	3	2	3	3	3	4	3	1	0	1	3	2	4	3	4
501	1	0	0	0	3	31	3	30-49	2	2	3	3	1	1	3	3	2	0	0	0	2	2	2	3	3
502	1	1	0	1	4	1	3	30-49	2	2	1	1	1	1	1	1	1	0	0	0	3	3	3	3	3
503	0	0	0	1	2	1	2	30-49	1	3	2	1	2	3	3	2	3	0	0	0	1	2	2	3	1
504	1	1	2	0	4	1	3	50-69	4	3	3	3	1	3	4	2	2	0	0	1	4	3	3	1	3
505	1	1	3	0	4	1	5	50-69	4	3	4	3	4	4	4	4	4	1	1	1	3	1	4	1	3
506	1	1	2	0	3	1	5	50-69	4	3	4	2	2	2	2	3	3	1	0	1	3	1	3	1	3
507	0	1	2	0	4	31	5	50-69	4	2	4	1	4	4	4	2	3	1	1	0	2	2	4	2	2
508	1	1	3	1	4	1	5	50-69	4	4	4	4	4	4	4	1	3	1	1	1	2	1	4	1	2
509	1	1	3	1	3	1	5	18-29	3	3	3	3	3	3	4	2	2	1	1	1	4	4	4	4	4
510	1	1	0	0	5	1	3	70+	3	3	3	3	3	3	3	4	4	0	0	0	2	2	3	3	3
511	1	1	2	1	4	1	2	30-49	4	1	4	1	1	1	4	3	4	0	0	1	1	2	4	2	4
512	0	1	3	0	2	31	5	70+	3	4	3	2	3	3	3	2	3	1	1	0	2	2	3	2	2
513	1	1	1	0	NA	1	1	30-49	3	3	1	1	2	1	2	2	3	1	0	1	2	1	2	1	1
514	1	1	0	1	5	1	4	30-49	3	3	3	3	3	3	3	3	NA	1	1	1	3	3	3	3	3
515	0	1	0	0	3	1	5	50-69	4	3	4	3	4	1	4	2	2	1	1	1	3	3	2	2	2
516	1	1	3	1	6	1	5	30-49	3	3	3	3	2	2	2	3	3	1	1	1	1	1	4	2	3
517	1	1	1	1	5	1	3	30-49	2	2	2	2	2	2	1	2	2	1	1	1	1	3	3	3	3
518	0	0	0	0	5	1	5	30-49	NA	NA	NA	NA	2	NA	NA	3	4	0	0	0	4	NA	3	NA	NA
519	1	1	3	1	3	1	3	70+	4	4	3	3	3	3	3	4	4	1	1	1	3	3	3	3	3
520	1	0	0	1	4	79	3	18-29	2	3	2	2	2	3	3	4	4	1	1	1	2	3	2	3	2
521	1	1	1	0	4	1	3	18-29	2	2	3	1	4	3	3	2	2	1	0	0	3	2	2	1	3
522	1	1	2	1	3	1	5	70+	3	3	3	3	3	3	3	2	2	1	0	1	3	1	4	2	3
523	1	1	3	1	5	1	1	30-49	3	3	3	3	3	3	3	3	3	1	1	1	3	2	3	3	3
524	1	1	2	1	2	79	3	18-29	3	3	2	2	2	3	3	2	2	1	1	1	1	2	4	3	2
525	1	1	3	0	3	1	3	70+	4	2	4	1	4	4	4	3	3	1	0	0	1	2	4	1	3
526	1	1	1	0	4	1	3	70+	4	3	4	1	4	4	3	2	2	1	0	0	3	1	3	2	3
527	1	1	3	1	4	1	4	18-29	4	1	4	2	3	3	3	2	3	1	1	1	1	1	4	3	3
528	1	1	2	0	3	31	4	70+	4	3	4	3	4	4	4	3	3	1	1	0	2	3	3	2	3
529	1	1	3	1	4	1	3	50-69	4	3	4	1	3	3	3	3	2	1	0	1	1	3	2	4	1
530	1	1	3	0	3	31	3	50-69	4	3	3	3	3	3	4	2	2	1	0	1	3	NA	2	3	3
531	1	1	2	0	4	1	5	70+	3	3	3	1	3	2	2	4	4	1	1	1	2	2	2	3	2
532	1	1	1	0	3	1	3	50-69	3	3	3	2	3	3	3	3	3	1	1	1	2	2	3	2	4
533	1	1	3	1	1	1	3	70+	3	4	3	3	3	3	3	3	3	1	1	0	4	1	4	1	3
534	1	1	3	0	2	1	1	30-49	2	2	3	1	3	3	2	2	3	0	0	0	2	3	2	2	3
535	1	1	3	1	5	1	3	18-29	4	3	4	2	4	4	3	2	3	1	1	0	3	4	4	3	4
536	1	1	0	0	NA	1	5	50-69	4	3	3	2	3	4	3	1	2	1	1	1	3	2	3	2	4
537	1	1	0	0	5	1	4	50-69	3	3	2	2	1	3	2	2	2	1	1	1	3	3	4	3	3
538	0	1	1	1	4	1	5	50-69	2	2	2	2	1	2	3	2	3	1	1	0	2	3	3	1	3
539	1	1	3	1	3	1	5	70+	3	1	3	1	3	4	3	2	2	1	0	0	4	1	4	1	3
540	1	1	3	0	5	1	3	50-69	3	2	3	2	2	3	3	2	3	1	0	1	4	1	4	3	4
541	1	1	1	0	4	1	5	30-49	3	2	4	1	4	4	3	2	2	1	0	1	3	3	4	2	4
542	1	0	2	0	4	79	5	18-29	3	3	2	1	3	2	3	3	3	1	1	1	2	3	3	1	4
543	1	1	0	0	3	1	2	50-69	3	3	2	2	3	3	3	1	2	1	1	0	3	2	3	2	3
544	0	0	0	0	3	1	5	70+	3	3	3	2	3	3	3	2	3	0	0	1	2	1	3	2	3
545	1	1	3	0	4	31	1	18-29	3	3	3	3	3	3	3	2	2	0	1	1	3	3	3	3	3
546	1	1	3	0	2	1	3	30-49	4	3	3	3	4	4	4	2	3	1	1	1	3	1	4	3	4
547	1	1	2	0	2	1	5	70+	4	4	4	3	1	3	3	3	3	1	NA	1	4	3	3	2	3
548	1	1	1	0	2	1	1	30-49	3	2	3	1	3	3	3	3	3	1	1	1	3	2	3	3	3
549	0	1	1	0	5	31	2	50-69	4	2	3	2	3	3	3	2	2	1	0	1	4	2	3	1	3
550	1	1	2	1	1	1	1	50-69	4	4	4	2	3	3	4	2	3	0	1	1	3	3	3	2	2
551	1	1	0	0	5	1	2	70+	4	3	3	1	3	3	3	2	3	0	0	0	3	2	3	2	2
552	1	1	2	0	2	1	3	50-69	4	1	4	1	3	4	2	2	2	0	0	1	1	1	3	3	3
553	0	0	1	0	5	1	NA	50-69	3	4	4	4	4	3	4	4	4	1	1	1	4	4	3	4	4
554	1	1	1	0	3	1	3	30-49	3	2	3	2	3	3	3	2	2	1	0	0	1	1	4	1	4
555	1	1	2	1	4	1	5	30-49	4	3	3	3	3	3	3	2	2	1	0	1	3	1	4	1	4
556	1	1	1	1	2	79	3	18-29	3	3	4	1	4	3	3	1	2	1	1	1	2	3	3	1	4
557	1	1	3	1	3	1	5	50-69	3	3	3	1	3	4	3	2	4	1	0	1	1	1	4	1	3
558	1	1	3	0	5	1	3	30-49	4	1	4	1	3	3	3	3	3	1	1	1	1	1	1	1	3
559	1	1	3	1	3	1	2	50-69	4	3	4	1	4	4	3	2	3	0	0	1	2	1	4	1	4
560	0	0	2	0	3	31	5	50-69	3	3	3	1	1	3	3	2	2	1	1	0	3	2	4	1	1
561	1	1	3	1	3	1	3	50-69	3	2	3	2	2	3	3	2	4	1	0	0	1	1	3	4	4
562	1	1	2	0	3	1	3	50-69	4	3	4	2	4	2	3	3	3	1	1	1	3	2	3	2	3
563	1	1	1	0	4	79	2	30-49	4	4	4	4	4	4	4	4	4	1	1	1	4	4	4	4	4
564	0	1	2	0	4	1	5	30-49	3	4	3	2	4	3	2	4	4	1	0	0	4	3	4	3	4
565	1	1	0	1	5	1	2	30-49	4	4	4	3	4	4	4	3	2	0	0	0	4	4	4	3	4
566	1	1	3	0	4	31	4	50-69	4	4	4	3	3	3	4	2	2	1	1	0	3	2	3	2	2
567	1	1	3	1	2	1	5	50-69	4	3	4	2	4	4	4	2	2	1	1	1	3	1	4	2	3
568	0	1	1	0	2	1	5	50-69	4	4	4	4	4	4	4	1	1	1	1	1	4	4	4	1	1
569	1	1	2	1	2	1	3	50-69	3	3	3	3	3	3	3	2	1	1	1	1	2	3	3	3	2
570	1	1	3	1	2	1	5	50-69	4	3	3	2	3	3	3	4	4	1	1	1	2	1	4	3	4
571	1	1	3	0	2	79	2	18-29	3	4	4	3	4	4	3	4	4	1	NA	1	3	3	4	3	4
572	0	1	3	0	2	31	3	70+	4	4	3	3	3	4	4	2	2	1	0	0	2	3	4	3	2
573	1	1	0	0	5	31	4	50-69	4	3	4	2	4	3	3	2	4	1	1	0	3	2	3	3	3
574	1	1	2	1	2	1	3	70+	3	3	4	3	4	3	4	3	4	1	1	1	3	1	4	2	3
575	1	1	2	0	4	1	5	50-69	3	2	3	2	3	3	4	2	2	1	1	0	2	3	3	2	3
576	1	1	3	0	3	1	5	50-69	4	4	4	1	3	3	3	2	2	1	0	1	3	2	3	2	4
577	1	1	2	1	1	1	2	30-49	3	3	3	2	3	3	3	2	2	1	0	1	3	2	3	2	2
578	1	0	1	1	4	1	5	70+	3	2	4	2	4	4	3	2	3	1	0	0	2	1	4	1	3
579	1	1	3	1	4	79	5	30-49	3	3	3	2	2	2	2	1	1	1	1	1	4	2	3	2	3
580	1	1	0	0	3	1	5	50-69	3	3	NA	2	1	2	1	1	1	1	0	1	2	3	3	4	1
581	0	0	1	0	5	1	5	30-49	3	4	4	4	3	2	3	1	1	1	0	0	4	3	3	3	4
582	1	1	2	1	3	1	5	50-69	4	2	3	1	2	2	3	3	4	1	0	0	2	4	3	3	2
583	0	1	0	0	6	1	3	30-49	3	3	3	4	2	3	3	2	3	1	1	1	4	3	3	4	3
584	1	1	2	0	4	79	3	30-49	4	3	4	4	4	4	3	3	3	0	1	1	3	3	3	3	3
585	0	1	2	0	2	31	2	50-69	4	3	3	1	3	3	4	2	2	1	0	0	3	2	3	2	3
586	1	1	3	0	2	31	5	70+	4	3	4	3	4	4	4	3	3	1	0	1	3	1	4	1	3
587	1	1	1	0	4	79	4	30-49	4	4	4	2	3	3	3	2	2	1	1	1	3	2	4	2	4
588	1	1	2	1	2	79	3	18-29	4	4	4	1	1	1	1	4	4	1	1	1	4	NA	4	4	4
589	1	1	2	0	4	79	4	18-29	3	3	3	2	3	3	3	3	3	1	1	1	4	4	3	3	4
590	0	1	3	0	2	31	3	50-69	4	2	4	3	4	4	4	3	4	1	1	1	2	2	3	2	3
591	1	1	2	1	4	1	3	70+	3	2	3	3	1	3	4	4	4	1	1	1	4	1	4	3	2
592	0	0	0	0	2	31	5	50-69	4	1	4	3	4	4	3	3	3	1	1	1	4	4	4	4	4
593	1	1	3	0	4	1	3	50-69	3	3	4	1	3	3	4	3	4	1	1	1	3	2	4	2	3
594	0	1	2	1	4	1	5	50-69	4	4	3	2	2	2	4	2	2	1	0	0	3	1	4	1	4
595	1	1	3	0	3	31	3	70+	3	2	3	1	1	3	3	2	4	1	0	1	3	2	3	2	3
596	0	0	0	1	2	1	3	70+	1	1	1	1	1	1	3	1	1	1	1	1	3	2	2	4	1
597	1	1	0	1	3	1	5	30-49	3	3	4	2	3	3	3	4	4	1	1	0	2	1	3	2	3
598	1	1	3	1	3	1	3	30-49	3	3	3	3	3	3	3	3	3	0	0	0	3	1	3	2	3
599	1	1	0	1	3	1	3	18-29	2	2	1	1	2	2	1	3	4	0	0	0	2	2	3	2	4
600	0	1	0	0	4	1	2	50-69	2	2	1	1	1	1	2	NA	2	1	0	0	2	2	3	2	3
601	1	1	1	0	4	79	5	18-29	2	3	3	2	3	3	3	4	4	1	1	1	2	3	2	3	3
602	1	1	1	1	2	79	3	30-49	3	3	3	3	3	3	3	4	4	1	1	1	3	3	3	3	3
603	0	1	0	1	4	79	3	18-29	3	3	3	3	3	3	3	2	4	1	1	1	3	2	3	3	3
604	1	1	2	0	3	1	2	70+	4	3	4	2	4	3	3	2	1	0	0	1	2	3	3	2	3
605	0	1	3	1	3	31	2	18-29	3	1	3	1	3	2	3	2	3	1	1	0	1	3	1	4	2
606	0	1	3	0	2	1	3	50-69	3	3	3	2	2	2	3	2	2	0	0	0	3	2	4	2	4
607	1	1	3	0	3	1	5	50-69	4	4	3	3	3	3	3	2	2	1	0	NA	2	1	3	2	3
608	1	1	1	1	2	79	3	18-29	4	3	4	1	3	3	2	2	2	1	1	1	1	1	1	1	4
609	0	1	3	0	3	1	5	50-69	3	3	3	1	1	1	3	2	2	1	0	0	3	2	4	2	2
610	1	1	3	0	3	31	5	70+	4	3	3	2	2	3	3	1	2	1	1	1	2	1	4	1	3
611	1	1	1	1	4	1	3	50-69	3	3	3	2	3	3	3	4	4	1	1	1	3	1	3	1	3
612	1	1	2	0	5	31	5	50-69	4	4	4	4	4	4	4	4	4	1	1	0	2	1	4	1	4
613	0	0	0	0	5	31	2	70+	3	3	3	3	3	3	3	2	NA	1	1	1	3	3	3	3	3
614	0	1	1	0	3	31	3	50-69	4	2	4	3	4	3	3	3	3	1	1	0	2	2	4	1	3
615	1	1	3	0	3	1	1	50-69	3	1	2	1	1	2	3	2	4	1	1	1	3	1	3	2	3
616	0	0	0	0	5	31	2	30-49	2	2	2	2	2	2	2	2	2	0	0	0	3	3	3	3	3
617	0	1	0	1	2	1	3	18-29	3	1	1	2	2	1	1	2	2	0	0	1	2	4	1	3	NA
618	1	1	1	1	5	1	5	50-69	3	4	2	1	2	2	3	2	2	1	0	1	3	3	3	2	3
619	1	1	2	0	3	31	5	70+	3	4	3	2	3	3	4	2	3	1	0	1	NA	2	3	3	3
620	1	1	2	1	3	1	5	50-69	2	2	2	2	3	3	3	1	1	1	1	1	1	3	3	2	1
621	0	1	2	0	3	1	5	50-69	4	3	3	2	2	3	3	2	2	1	1	0	2	3	4	1	3
622	1	1	3	1	2	1	5	70+	4	3	3	2	1	4	4	2	2	1	1	1	1	1	4	1	3
623	1	1	3	1	3	1	2	18-29	3	3	3	2	3	2	3	3	3	1	1	1	1	1	2	3	3
624	1	1	3	0	4	1	5	50-69	4	1	4	1	4	4	4	2	3	1	1	0	2	2	3	2	3
625	1	1	1	0	4	31	3	50-69	3	3	4	1	2	2	4	2	2	1	1	0	1	1	3	1	3
626	0	1	1	0	5	31	2	50-69	2	2	2	2	2	3	2	2	2	0	0	0	3	3	2	2	2
627	1	1	1	1	4	79	5	30-49	3	1	4	1	3	3	2	1	1	1	1	0	4	2	4	1	4
628	1	1	0	0	4	1	5	50-69	3	3	3	4	1	3	4	3	3	1	1	1	4	1	3	1	4
629	0	1	2	0	2	31	5	50-69	4	4	4	2	3	4	4	2	2	1	1	0	3	1	4	2	3
630	1	1	2	0	4	79	3	50-69	3	3	3	1	3	3	2	2	NA	1	1	1	3	3	3	2	3
631	1	1	1	1	4	79	5	30-49	3	3	3	2	3	3	3	4	3	1	1	1	2	2	3	3	3
632	1	1	3	1	3	1	3	50-69	3	3	3	2	4	4	3	2	3	0	0	0	1	3	4	3	4
633	1	1	2	0	4	79	3	30-49	3	3	4	2	3	3	2	3	4	1	1	1	3	4	2	4	3
634	1	1	3	1	3	1	3	30-49	3	2	3	1	3	3	3	2	2	1	1	1	2	2	4	3	3
635	1	1	2	1	5	1	5	30-49	3	3	4	3	4	4	4	4	4	1	1	0	3	1	4	3	2
636	1	1	2	0	6	1	3	30-49	4	2	4	3	3	3	3	2	1	1	0	1	4	3	4	2	4
637	1	1	1	0	4	79	2	18-29	4	4	4	2	2	2	3	1	4	1	1	1	4	2	4	3	4
638	0	1	3	0	3	31	5	50-69	3	2	3	2	3	3	3	2	2	1	1	0	4	2	3	1	4
639	1	1	2	1	4	1	5	50-69	4	2	4	1	3	3	3	2	2	1	0	1	1	3	4	3	4
640	1	1	3	1	2	1	3	50-69	4	3	3	1	1	3	3	4	4	0	0	1	3	1	4	3	2
641	1	1	2	0	3	1	3	50-69	1	1	3	1	1	3	2	3	4	1	0	1	2	4	3	4	4
642	0	1	1	0	4	31	5	50-69	4	2	4	2	4	4	3	2	2	1	0	0	4	1	4	1	3
643	1	1	3	1	3	1	3	70+	4	3	4	3	3	4	4	2	4	1	0	1	2	3	4	3	4
644	1	1	2	1	3	1	3	18-29	3	2	1	NA	1	1	3	1	4	0	0	1	2	2	2	2	3
645	1	1	1	1	3	1	1	30-49	3	1	4	1	3	3	3	3	3	0	0	0	4	3	2	3	4
646	1	1	3	1	3	1	5	50-69	3	3	3	2	3	3	3	4	4	1	0	1	4	1	4	1	3
647	1	1	2	0	4	79	3	30-49	3	2	2	2	2	2	1	3	4	1	1	1	3	3	4	1	4
648	0	0	0	1	3	1	3	50-69	3	2	3	1	1	2	2	1	1	1	0	0	3	2	3	1	4
649	1	1	3	1	5	1	3	70+	4	4	4	2	2	3	4	2	2	1	0	1	3	3	4	4	4
650	1	1	2	1	3	79	4	18-29	4	3	4	2	2	3	3	2	3	1	1	1	4	2	3	2	4
651	1	1	3	1	3	1	3	18-29	3	1	3	1	2	2	1	2	4	0	0	1	2	2	2	3	3
652	1	1	3	0	4	79	2	30-49	3	2	3	2	2	2	3	2	3	1	1	1	4	4	3	3	4
653	1	1	1	0	5	1	3	50-69	4	1	4	1	4	4	3	2	3	0	0	0	3	2	3	3	3
654	1	1	2	0	4	1	5	18-29	4	2	3	2	3	3	1	1	2	1	1	1	2	3	3	2	3
655	0	1	2	0	2	1	1	50-69	3	2	3	1	3	3	3	2	3	1	1	1	3	2	3	1	3
656	1	1	2	1	2	1	5	70+	3	3	4	1	1	3	3	2	2	1	0	0	3	3	4	2	4
657	1	1	1	1	4	79	5	30-49	4	4	3	2	4	4	4	3	4	1	1	1	3	1	4	1	4
658	1	1	3	0	4	1	3	30-49	3	3	3	2	3	3	3	2	3	1	1	1	4	3	4	3	4
659	1	1	3	0	2	79	3	50-69	3	3	4	1	2	3	3	2	2	1	1	1	3	1	3	2	3
660	1	1	1	0	3	31	5	50-69	3	2	3	2	2	4	4	2	2	1	1	0	3	1	4	1	3
661	0	1	1	0	2	79	3	18-29	3	3	3	2	3	3	3	3	4	1	1	1	3	2	3	3	3
662	1	1	2	0	4	31	5	70+	4	3	4	2	3	4	3	2	2	1	0	0	2	2	4	1	3
663	1	1	1	1	4	1	3	50-69	3	3	4	1	4	4	3	3	4	1	1	1	3	1	4	2	3
664	1	1	2	0	5	1	5	50-69	4	3	4	3	4	4	4	2	2	1	0	1	3	2	4	1	3
665	1	1	2	0	5	31	5	18-29	4	2	3	2	4	4	4	2	2	1	1	0	3	3	3	3	3
666	1	1	3	0	4	31	5	70+	2	2	3	1	2	3	1	2	2	1	0	0	3	3	4	2	3
667	1	1	3	0	5	31	3	18-29	3	3	3	2	2	4	4	2	3	1	0	0	2	2	3	3	2
668	1	1	0	0	6	1	5	30-49	3	3	3	3	3	3	3	2	3	0	1	0	3	3	2	3	3
669	1	1	3	0	3	31	3	50-69	3	2	3	2	3	3	3	3	3	1	0	1	4	1	4	2	4
670	1	1	2	0	NA	31	5	30-49	4	3	3	1	2	4	4	2	4	0	0	0	2	3	3	3	3
671	1	1	0	0	3	1	1	18-29	NA	3	1	3	2	3	3	2	3	1	0	1	2	3	3	3	4
672	1	1	2	0	3	1	5	70+	3	3	3	2	3	4	4	2	2	1	1	1	1	1	4	1	3
673	0	1	1	0	3	31	5	70+	4	3	3	2	3	3	3	2	2	1	1	0	1	1	1	1	1
674	1	1	3	1	4	79	3	18-29	3	3	3	2	2	2	3	3	4	1	1	1	3	3	4	4	4
675	1	1	0	1	4	79	3	30-49	2	3	3	2	3	3	2	2	2	1	1	1	3	2	3	3	3
676	1	1	2	1	3	1	3	70+	4	4	3	1	1	3	3	2	2	1	1	0	2	1	4	1	3
677	1	1	2	0	3	31	NA	70+	4	2	3	1	2	2	4	2	2	1	1	0	2	1	4	1	4
678	0	1	3	0	2	31	3	70+	4	3	4	2	2	3	3	2	2	1	0	0	2	1	3	3	3
679	0	1	3	0	4	31	5	50-69	3	NA	3	3	3	4	4	3	3	1	1	0	3	1	4	2	3
680	1	1	3	0	4	79	3	30-49	4	4	4	2	4	4	3	4	4	1	1	1	4	4	4	3	4
681	0	1	3	0	3	31	4	70+	3	1	3	1	3	3	3	2	3	1	1	0	3	3	4	2	3
682	1	1	2	1	3	79	4	30-49	3	4	3	2	3	3	4	2	3	1	1	1	1	1	4	2	4
683	1	1	2	0	5	79	5	30-49	4	4	4	1	1	2	2	2	2	1	1	1	3	2	4	4	4
684	1	1	3	1	2	79	3	30-49	3	2	2	2	4	2	2	4	4	1	1	1	4	4	2	4	2
685	1	1	2	1	4	79	5	18-29	4	3	3	2	2	3	3	4	4	1	1	1	2	4	4	3	4
686	1	1	3	0	6	31	5	70+	4	3	4	2	3	3	3	2	2	1	1	0	3	3	4	1	3
687	1	1	0	0	5	31	5	50-69	4	2	3	2	1	2	2	2	2	1	1	0	3	2	4	1	4
688	1	1	3	0	4	31	2	50-69	3	3	3	3	3	3	3	3	3	1	0	1	3	2	3	2	3
689	1	1	2	0	4	1	5	30-49	4	4	2	2	2	4	4	1	1	0	0	1	2	3	3	3	4
690	1	1	3	1	3	1	3	70+	4	4	4	2	4	3	3	2	2	0	1	1	2	1	4	1	4
691	0	1	2	0	2	79	5	18-29	2	3	2	2	2	2	1	3	3	1	1	1	3	2	3	2	3
692	1	1	2	0	2	79	2	30-49	2	3	2	2	2	2	4	2	3	1	1	1	3	1	4	3	4
693	1	1	2	0	4	1	5	50-69	3	3	3	2	4	3	3	2	2	1	0	1	3	2	3	1	3
694	0	1	2	0	2	79	5	18-29	4	1	3	2	3	2	2	2	3	1	1	1	2	1	2	3	3
695	1	1	2	1	4	79	2	30-49	2	3	2	2	3	3	3	1	1	1	1	0	2	1	3	1	3
696	0	0	0	0	2	1	3	70+	3	3	3	3	2	2	2	1	1	1	1	1	3	3	3	3	3
697	1	1	3	1	1	1	1	50-69	3	2	3	2	4	4	4	2	4	1	0	1	2	2	3	3	4
698	1	1	3	1	4	1	5	30-49	4	4	4	3	4	4	3	2	2	1	0	0	2	2	4	2	3
699	1	1	2	0	2	31	1	50-69	3	2	2	1	1	1	2	3	3	1	0	0	3	2	4	2	4
700	1	1	1	0	2	31	5	50-69	3	3	3	3	2	2	1	2	3	1	1	1	2	1	3	2	4
701	1	1	3	0	3	31	2	50-69	1	1	1	1	2	2	2	2	3	1	1	0	2	2	2	2	2
702	0	0	2	0	3	31	3	50-69	3	2	3	1	3	3	3	2	2	0	0	0	1	3	3	2	3
703	1	1	3	0	4	79	5	50-69	3	3	3	2	3	3	3	2	2	1	1	1	3	4	4	3	4
704	0	1	2	0	3	31	5	70+	3	3	3	3	4	4	4	2	2	1	0	0	3	2	3	2	3
705	1	1	2	0	3	31	3	50-69	4	4	4	2	3	3	4	2	2	1	0	0	4	1	3	1	3
706	1	1	2	0	5	31	2	50-69	4	4	4	2	3	3	4	1	1	1	1	1	2	1	4	1	4
707	1	1	1	1	2	79	3	18-29	4	3	3	2	3	3	3	2	4	1	1	1	3	3	3	4	4
708	1	1	3	0	3	31	3	70+	4	1	4	2	4	4	3	2	3	1	1	0	1	1	4	2	3
709	1	1	2	0	2	1	3	50-69	4	3	4	2	4	3	3	4	4	1	0	1	2	3	3	1	2
710	1	1	3	1	4	79	5	50-69	3	3	3	2	3	3	3	1	1	1	1	1	4	1	4	1	4
711	0	1	2	0	3	31	5	50-69	4	3	3	3	4	4	4	2	2	1	1	0	2	3	3	2	2
712	1	1	3	0	4	79	5	50-69	3	3	3	1	3	2	2	4	4	1	1	1	NA	1	3	4	4
713	1	1	1	0	3	31	2	50-69	2	3	NA	3	3	3	3	3	3	1	1	0	3	3	3	3	2
714	0	1	1	1	3	1	1	18-29	3	3	3	2	2	1	1	1	4	1	1	0	4	1	4	4	3
715	1	1	1	0	3	1	4	30-49	3	2	3	1	4	3	4	2	3	0	0	1	2	2	2	3	3
716	1	1	2	1	4	1	3	30-49	3	2	3	2	3	3	3	2	2	0	0	0	2	2	3	3	3
717	0	1	3	1	4	31	3	50-69	4	4	4	3	4	4	4	2	2	1	0	0	2	1	3	1	3
718	1	1	3	0	6	31	5	50-69	4	2	4	3	3	4	4	2	2	1	1	0	3	3	4	2	3
719	1	1	3	0	2	31	5	70+	3	3	3	3	3	3	3	1	2	1	0	0	1	1	3	2	3
720	0	1	2	0	5	1	3	50-69	4	1	3	1	4	4	3	2	3	0	0	0	4	2	3	3	3
721	0	0	0	0	2	31	3	18-29	2	2	2	2	2	2	2	1	1	0	0	0	1	3	3	3	3
722	1	1	2	1	3	79	4	30-49	4	4	4	2	4	3	3	2	3	1	1	1	3	1	4	2	4
723	0	1	0	1	2	1	1	18-29	3	1	2	1	4	4	4	4	4	1	1	1	1	4	4	4	1
724	1	1	2	0	3	31	5	50-69	4	2	4	2	3	3	3	2	2	1	1	0	2	1	3	2	2
725	1	1	3	1	2	1	5	70+	3	3	3	2	3	3	3	2	2	1	1	1	2	3	3	3	3
726	1	1	2	1	3	1	4	30-49	3	1	3	1	4	3	2	3	4	1	0	0	2	3	3	3	4
727	1	1	0	0	4	1	5	18-29	2	1	2	3	2	3	3	2	3	1	1	1	2	4	3	1	2
728	1	1	2	0	4	31	3	50-69	3	1	4	2	3	3	3	2	2	1	1	1	2	2	3	1	4
729	1	1	2	0	4	31	4	50-69	4	2	3	2	3	4	3	3	2	1	1	0	3	2	3	2	3
730	1	1	2	0	2	1	5	30-49	3	3	3	3	4	3	4	2	2	1	1	1	4	4	4	1	4
731	0	1	1	0	2	31	5	50-69	4	1	4	1	1	3	3	2	2	1	1	0	2	3	4	2	3
732	1	1	2	0	4	31	5	50-69	4	2	4	3	3	3	3	2	2	1	1	0	1	3	4	3	3
733	1	1	3	0	4	31	5	50-69	4	3	3	3	4	4	4	2	2	1	0	0	4	1	3	1	4
734	1	1	2	1	4	1	3	50-69	4	1	4	1	2	2	1	4	4	0	0	0	4	1	4	1	4
735	1	1	2	0	3	1	5	50-69	4	NA	3	1	3	3	2	2	3	0	0	1	2	1	4	2	4
736	1	1	2	0	2	31	5	18-29	3	3	3	1	1	2	3	1	1	1	1	0	2	1	4	1	3
737	1	1	2	1	4	79	4	50-69	4	3	4	2	3	4	4	4	4	0	0	1	3	2	3	2	3
738	1	1	2	1	2	79	3	50-69	4	3	4	1	3	3	4	NA	2	1	1	1	2	2	3	3	4
739	1	1	1	0	4	31	5	50-69	3	3	3	2	3	4	4	1	2	1	1	0	2	2	3	2	4
740	1	1	3	1	3	1	1	18-29	3	3	3	3	3	3	3	3	3	1	0	1	2	3	3	3	3
741	1	1	3	1	3	1	5	50-69	3	3	3	1	4	3	3	4	4	1	1	1	4	1	4	1	3
742	1	1	2	0	2	31	5	50-69	4	4	4	2	3	4	4	2	2	1	0	0	2	3	4	3	2
743	1	1	2	0	3	31	2	50-69	3	3	3	3	4	4	3	1	2	1	1	0	2	3	2	3	4
744	0	1	2	0	3	31	3	50-69	4	2	3	1	2	3	3	2	1	1	1	0	1	1	3	2	2
745	1	1	3	0	2	31	3	50-69	3	3	3	3	3	4	4	3	2	1	0	0	2	3	3	4	3
746	1	1	2	0	2	31	5	50-69	2	3	1	1	1	1	1	2	3	1	1	0	2	2	3	2	3
747	1	1	1	1	5	1	5	50-69	3	3	4	2	3	2	3	2	2	0	0	1	4	1	4	1	3
748	1	1	2	0	2	79	2	30-49	3	4	3	1	4	4	3	3	4	1	1	1	3	2	3	3	4
749	1	1	3	1	4	79	4	18-29	3	3	3	1	3	3	3	3	4	1	1	1	4	4	4	3	3
750	1	1	2	0	4	1	2	30-49	3	2	3	3	3	2	3	2	2	0	1	1	4	3	4	3	4
751	1	1	3	0	4	31	5	50-69	3	3	3	1	3	4	4	3	3	1	1	1	2	1	3	2	3
752	0	0	0	0	3	31	3	70+	3	3	4	3	4	4	3	3	3	1	1	1	3	2	3	2	3
753	1	1	3	0	2	31	5	50-69	3	2	3	2	3	3	2	2	2	1	0	0	3	1	4	1	3
754	1	1	1	1	4	79	3	50-69	3	3	3	3	3	3	3	2	2	1	1	1	3	3	3	2	3
755	0	1	3	0	3	31	3	50-69	4	3	3	3	4	4	3	4	4	0	0	0	1	3	3	3	2
756	0	0	0	0	4	1	4	50-69	3	3	3	3	2	3	2	3	3	0	0	1	2	3	2	2	3
757	1	1	2	0	4	1	3	50-69	3	3	3	2	3	3	3	2	2	1	0	0	3	1	4	1	4
758	1	1	3	0	3	31	2	50-69	4	3	4	3	3	3	3	3	3	1	0	0	3	3	3	3	2
759	1	1	2	0	4	31	1	50-69	3	3	3	1	1	2	2	4	4	1	1	1	3	2	1	3	3
760	0	1	1	1	1	1	3	18-29	3	2	2	1	2	2	2	2	2	1	0	1	3	3	3	3	3
761	1	1	1	0	4	79	5	30-49	4	4	4	3	4	4	4	4	4	1	1	1	3	3	4	4	4
762	0	1	0	0	4	31	3	50-69	3	2	2	2	3	3	3	2	2	1	1	0	2	2	2	2	2
763	0	1	0	0	5	31	3	50-69	3	3	3	2	2	2	3	2	2	0	0	0	3	2	3	2	3
764	1	1	3	0	4	31	4	50-69	4	3	4	3	4	4	4	1	2	0	0	1	3	2	3	1	4
765	1	1	2	0	4	31	5	18-29	4	2	4	3	4	4	4	2	2	1	0	0	2	3	4	3	4
766	0	1	3	0	3	31	3	50-69	4	3	4	3	4	4	4	2	2	1	1	0	2	3	3	3	2
767	0	1	1	0	2	31	3	50-69	2	2	3	3	3	3	3	3	3	1	1	0	3	2	3	3	3
768	0	1	2	0	4	31	5	50-69	4	3	4	2	4	4	4	2	2	1	1	0	1	2	3	2	2
769	0	1	0	0	2	31	3	70+	4	3	4	3	2	3	3	2	2	1	1	0	3	3	3	3	3
770	1	0	3	0	4	31	5	50-69	4	1	4	3	4	4	4	3	3	1	1	0	2	1	3	2	3
771	1	1	1	0	5	31	5	50-69	3	1	3	3	4	4	4	2	2	1	1	1	3	3	3	1	3
772	1	1	2	1	3	1	2	50-69	3	1	3	1	3	3	3	2	2	1	0	1	4	2	3	3	3
773	0	0	0	0	5	1	5	30-49	3	3	1	2	2	1	3	1	1	0	0	0	2	1	1	1	2
774	0	1	0	0	2	31	1	50-69	4	2	3	2	3	4	3	2	2	1	1	1	2	2	3	2	3
775	0	1	2	0	2	31	5	50-69	4	3	3	2	1	1	3	2	2	1	1	0	3	2	4	2	3
776	1	1	3	0	1	31	5	50-69	4	1	4	2	4	4	4	4	4	1	1	0	1	4	4	1	1
777	1	0	1	1	2	1	3	18-29	4	3	4	3	3	3	3	2	2	1	0	0	3	2	2	2	3
778	1	1	1	0	5	1	3	30-49	4	2	3	2	4	3	4	2	3	1	0	0	3	4	3	3	4
779	1	1	2	0	3	31	5	18-29	4	3	3	3	3	4	3	2	2	1	0	1	3	1	4	2	3
780	1	1	1	0	4	31	3	50-69	3	2	3	2	2	3	3	2	3	1	1	1	2	2	3	2	3
781	1	1	3	0	4	79	5	30-49	3	3	3	2	3	3	3	2	4	1	1	1	4	2	4	1	4
782	1	1	3	0	4	31	5	50-69	4	1	3	2	4	3	3	3	3	1	0	0	1	2	3	3	1
783	1	1	1	1	2	1	2	30-49	4	3	3	3	3	3	3	4	4	1	0	1	3	3	3	3	3
784	0	0	1	0	4	31	5	18-29	4	3	3	2	3	2	3	1	1	1	0	0	3	2	3	1	3
785	1	1	3	0	4	31	5	50-69	4	3	4	3	2	3	3	2	1	1	0	1	3	3	3	2	4
786	0	1	2	0	5	31	5	50-69	4	4	4	3	4	4	4	3	3	1	1	0	2	2	3	4	2
787	1	1	3	0	6	31	5	50-69	3	1	3	2	2	3	2	3	3	1	0	0	3	1	3	2	3
788	0	1	0	1	NA	1	1	50-69	3	3	2	2	2	3	3	2	4	1	1	0	4	4	4	4	4
789	1	1	3	1	3	1	5	50-69	4	3	3	2	1	3	3	2	2	1	1	0	3	1	4	1	2
790	0	1	2	0	2	31	5	50-69	4	4	4	1	4	4	4	3	3	1	1	0	3	1	4	4	2
791	0	0	0	0	2	31	NA	50-69	3	3	3	3	1	1	1	1	1	0	0	0	3	3	3	3	3
792	1	1	1	0	3	31	4	50-69	3	2	3	2	2	2	3	4	3	1	0	0	3	3	3	3	3
793	0	1	2	0	3	31	5	50-69	3	2	3	2	3	3	3	2	2	1	1	0	1	3	3	3	3
794	0	0	0	0	4	31	3	50-69	4	4	1	1	1	1	4	1	1	1	1	1	4	1	4	1	2
795	0	1	1	0	3	31	3	50-69	4	4	3	2	3	3	4	2	2	1	1	1	4	1	4	1	4
796	1	1	2	0	3	31	3	50-69	4	3	3	2	3	3	3	2	2	1	1	1	3	2	2	3	3
797	0	1	2	0	4	31	5	50-69	4	2	4	2	2	3	3	2	2	1	1	0	3	2	4	2	3
798	0	1	2	0	2	31	2	18-29	3	2	3	2	2	3	4	1	2	1	0	0	1	3	2	3	3
799	0	1	2	0	3	31	5	50-69	3	3	3	3	3	3	4	2	2	1	1	0	1	1	4	3	3
800	0	1	1	0	2	31	3	50-69	3	1	1	1	3	4	1	2	2	1	1	1	4	1	3	1	4
801	0	1	3	0	4	31	5	50-69	4	1	3	2	3	3	2	3	2	0	0	0	2	3	3	4	3
802	1	1	2	0	5	31	3	50-69	4	2	3	3	3	4	4	2	2	0	1	0	1	3	1	3	2
803	1	1	3	1	3	1	3	70+	4	3	3	3	4	4	3	3	4	1	0	1	2	1	4	2	3
804	1	0	0	0	6	31	4	18-29	4	4	3	3	4	3	4	4	4	1	0	1	4	3	4	4	4
805	1	1	3	0	2	31	1	50-69	4	4	4	4	4	4	4	3	4	1	1	1	3	3	3	3	3
806	0	1	1	0	3	31	3	50-69	4	3	4	1	3	3	3	1	1	1	0	0	4	3	4	3	4
807	0	1	3	0	2	31	5	50-69	4	2	4	2	2	3	3	2	2	1	1	0	3	2	4	2	3
808	0	1	1	0	3	31	5	50-69	3	3	3	3	3	3	3	1	2	0	1	0	4	1	4	1	4
809	1	1	2	1	4	79	5	50-69	3	3	3	2	2	3	3	NA	2	1	NA	1	4	1	3	2	4
810	0	1	3	0	4	31	4	70+	3	3	3	2	2	3	3	2	2	1	1	0	2	3	3	3	3
811	0	1	3	0	1	31	2	70+	4	3	3	2	4	4	4	2	2	1	0	1	3	2	4	2	3
812	0	1	1	0	4	31	5	50-69	4	3	3	3	3	3	3	2	3	1	0	0	3	2	3	2	3
813	1	1	3	0	2	31	4	50-69	4	2	4	1	4	4	4	2	2	1	1	0	3	1	4	1	3
814	1	1	3	0	3	31	3	18-29	3	1	3	1	3	3	1	2	2	0	0	0	2	2	2	2	2
815	1	1	3	1	4	79	5	50-69	3	3	3	3	3	3	3	2	2	1	1	1	3	2	3	2	3
816	0	0	0	1	4	79	5	50-69	4	4	4	4	4	4	4	1	1	1	1	1	4	1	4	1	4
817	0	1	2	0	2	31	NA	50-69	2	2	3	1	2	2	2	1	1	1	1	0	3	2	4	2	3
818	1	1	3	0	3	31	3	50-69	4	1	4	1	4	4	4	3	3	1	1	0	4	3	4	1	4
819	1	1	2	0	4	31	3	70+	4	4	4	3	4	4	4	1	2	1	0	1	3	2	3	1	3
820	1	0	3	0	3	1	5	30-49	3	3	3	3	4	4	3	1	1	0	0	0	3	3	3	3	3
821	1	1	2	0	4	31	5	50-69	4	3	4	3	3	3	4	2	2	1	1	0	3	3	3	4	3
822	1	1	3	1	6	1	4	30-49	4	3	4	2	3	3	4	3	4	1	1	1	2	3	3	3	3
823	1	1	1	1	4	1	5	18-29	4	3	4	2	4	4	3	2	2	1	0	0	1	3	3	4	2
824	1	1	3	1	2	1	3	50-69	4	2	3	2	3	3	2	4	4	1	0	1	2	2	2	3	2
825	1	1	2	1	3	1	3	30-49	3	2	3	1	4	4	2	2	4	0	0	1	1	2	3	3	2
826	1	1	3	0	4	31	3	50-69	4	4	4	2	1	3	4	2	4	1	1	1	3	1	4	NA	3
827	1	1	3	0	2	31	5	50-69	4	3	4	3	3	3	4	2	2	0	0	0	1	1	4	3	3
828	0	1	3	0	3	31	3	50-69	3	4	3	3	3	4	3	3	3	0	0	1	3	3	4	3	4
829	1	1	0	0	5	1	3	30-49	2	2	2	1	1	2	1	2	2	1	0	1	2	1	3	1	1
830	1	1	3	1	3	1	5	50-69	4	3	3	2	1	4	4	2	2	1	1	1	3	1	4	1	4
831	0	0	0	0	5	1	1	50-69	4	2	3	1	3	3	3	1	1	1	1	1	4	1	4	2	4
832	1	1	3	1	5	1	5	30-49	3	3	3	3	2	3	4	3	3	1	1	1	2	3	4	4	4
833	0	0	0	1	3	1	4	50-69	4	3	3	2	3	3	3	2	1	1	0	0	4	3	3	3	3
834	1	1	0	0	5	1	4	30-49	3	4	4	3	4	4	4	4	3	1	1	1	4	4	3	4	4
835	1	1	2	1	3	1	3	50-69	3	3	2	2	2	2	2	2	2	1	0	1	3	3	3	3	3
836	1	1	0	1	2	1	3	30-49	1	1	1	1	1	2	3	2	2	0	0	0	1	2	3	4	3
837	0	0	0	0	5	1	4	30-49	3	4	3	2	1	2	2	2	1	0	0	0	2	1	2	4	4
838	1	1	3	1	4	1	5	18-29	4	3	3	2	4	4	3	2	4	1	0	0	2	3	4	3	4
839	1	1	0	1	5	1	3	30-49	2	4	NA	3	1	2	3	2	2	0	0	0	3	1	3	2	3
840	1	1	2	0	3	1	5	30-49	3	1	3	2	3	3	3	1	2	1	0	0	3	3	2	3	3
841	1	1	3	0	4	1	3	30-49	4	3	4	2	3	3	3	3	3	1	0	1	3	2	4	3	3
842	1	1	1	0	5	1	2	30-49	3	3	4	3	2	3	2	1	1	1	1	1	3	4	4	3	3
843	1	1	3	1	5	1	3	30-49	4	NA	4	2	4	4	4	2	3	1	1	0	4	1	3	2	4
844	1	1	0	1	3	1	3	18-29	4	4	3	4	3	3	2	4	4	1	1	1	4	3	4	4	3
845	0	1	1	0	3	1	3	50-69	4	3	4	3	3	4	4	2	2	0	0	0	1	1	3	1	2
846	0	1	0	0	3	1	2	50-69	2	2	2	1	1	2	1	1	1	1	1	1	1	1	1	4	3
847	1	1	3	1	3	1	5	50-69	2	4	2	1	2	2	3	1	2	1	0	0	3	1	4	1	4
848	1	1	1	1	5	1	5	30-49	4	3	4	1	4	4	3	2	2	1	1	1	4	1	4	1	3
849	1	1	2	0	3	1	5	50-69	3	3	3	2	1	2	4	2	2	0	0	0	3	2	4	1	2
850	0	1	0	0	1	31	3	50-69	4	3	3	3	3	3	3	2	2	1	1	1	1	1	3	3	3
851	1	1	2	0	6	1	5	70+	3	3	3	2	3	3	3	3	3	1	1	0	1	3	3	3	3
852	1	1	0	1	4	1	3	18-29	3	1	3	2	4	4	3	2	2	1	1	0	2	1	3	3	4
853	1	1	3	0	4	79	3	18-29	4	2	4	1	3	1	2	3	4	1	1	1	2	3	4	3	4
854	1	1	3	1	2	1	5	18-29	4	2	4	2	4	4	3	4	4	1	1	1	4	3	3	2	4
855	1	1	2	1	2	1	3	50-69	3	3	3	2	1	3	4	2	2	1	0	1	1	3	3	4	3
856	1	1	1	1	3	1	3	30-49	3	2	3	2	2	3	3	1	2	1	1	1	2	1	3	3	3
857	1	1	3	1	5	1	5	18-29	4	3	3	2	3	3	3	2	4	1	1	0	3	3	2	3	3
858	1	1	0	1	4	1	5	18-29	4	4	4	3	4	3	4	2	4	1	1	1	4	3	3	4	3
859	1	1	3	0	4	1	5	70+	3	2	3	1	1	3	3	2	2	0	0	1	1	3	4	2	2
860	1	1	3	1	3	1	3	50-69	3	3	2	1	3	3	3	2	3	1	0	0	3	2	4	3	3
861	1	1	1	1	5	1	5	50-69	3	3	4	2	1	3	3	2	2	0	0	1	3	1	4	1	2
862	1	1	3	1	3	1	3	50-69	3	3	2	1	1	2	2	1	1	1	0	1	3	1	4	2	3
863	1	1	2	1	2	1	3	70+	3	3	3	1	4	4	2	3	3	1	1	1	3	1	4	1	4
864	1	1	3	1	NA	79	2	50-69	NA	3	3	2	3	3	3	4	4	1	1	1	3	2	4	3	3
865	0	0	1	0	5	31	5	50-69	4	1	4	2	4	4	4	2	2	1	1	0	4	2	4	1	4
866	1	1	1	0	4	1	2	30-49	2	3	3	3	3	3	3	2	2	1	1	1	2	2	2	2	2
867	0	1	1	0	6	1	4	30-49	3	3	3	3	3	3	3	2	NA	1	1	1	3	3	3	3	3
868	1	1	2	1	4	1	5	30-49	3	1	4	2	4	3	3	2	2	0	0	1	3	2	3	2	4
869	0	1	2	0	3	1	3	50-69	3	4	4	4	4	4	4	1	1	1	0	0	2	1	3	1	4
870	1	1	2	1	4	1	5	18-29	3	3	3	2	3	3	3	2	4	1	0	1	2	3	3	2	3
871	1	1	3	0	4	31	5	50-69	4	3	3	3	3	3	3	2	2	1	0	0	1	1	4	1	4
872	1	1	3	1	5	1	5	70+	3	3	3	2	1	3	3	3	4	1	0	1	2	1	3	1	3
873	0	1	3	1	2	1	2	30-49	3	3	3	2	3	3	2	2	2	1	1	0	3	3	3	3	3
874	1	1	0	1	4	1	3	30-49	3	2	3	2	2	3	2	2	2	0	1	1	2	3	2	3	2
875	0	1	1	0	5	1	3	30-49	4	3	4	2	3	3	4	2	2	0	0	0	4	2	3	2	3
876	1	1	3	1	4	1	5	50-69	4	3	3	3	3	3	4	3	4	0	0	1	2	1	4	2	3
877	0	1	0	1	3	1	1	30-49	3	1	3	2	1	1	2	2	3	1	1	1	3	2	3	2	3
878	1	1	3	1	4	1	3	30-49	3	3	3	2	3	3	3	2	3	1	1	1	3	3	4	3	3
879	1	1	2	1	4	1	3	30-49	4	4	NA	1	3	3	1	2	2	1	0	1	2	1	3	1	3
880	1	1	3	1	4	1	5	30-49	3	2	3	2	4	3	4	2	2	1	0	1	3	3	2	3	2
881	1	1	0	1	3	1	3	50-69	2	2	2	2	3	3	3	2	2	1	0	0	2	2	3	1	3
882	1	1	1	0	4	1	5	50-69	3	3	3	1	1	3	1	3	4	1	0	1	3	2	3	2	3
883	1	0	0	1	3	1	3	30-49	2	2	2	2	3	4	3	1	1	1	1	1	3	3	NA	2	3
884	1	0	1	1	3	1	5	18-29	4	3	4	2	4	3	3	2	2	1	0	1	4	1	4	2	3
885	1	1	2	1	3	1	2	18-29	3	3	3	2	3	3	3	2	2	1	1	1	3	3	2	3	3
886	0	1	3	0	4	31	5	50-69	3	1	3	2	4	4	4	2	3	1	0	0	2	2	3	2	3
887	1	1	3	1	2	1	5	50-69	4	4	4	3	4	3	3	2	4	1	1	1	3	2	2	3	3
888	1	1	1	1	3	1	3	30-49	3	2	3	2	3	3	3	3	3	1	1	1	1	2	2	4	1
889	1	1	1	0	2	1	5	50-69	4	3	3	2	2	3	2	2	2	0	0	0	3	3	3	3	3
890	1	1	3	0	2	31	3	70+	4	2	3	3	4	3	3	3	2	1	1	0	2	2	3	3	3
891	1	1	0	0	4	79	2	18-29	2	3	2	2	3	3	3	3	4	1	1	1	3	3	3	3	3
892	0	1	1	1	5	1	2	30-49	3	3	4	3	3	4	4	2	2	1	1	0	4	3	4	3	4
893	1	1	3	1	3	1	5	50-69	4	1	4	1	4	4	4	2	2	1	0	1	2	1	4	1	3
894	1	1	3	1	3	1	5	70+	3	3	2	1	1	1	3	2	2	1	0	0	4	2	4	1	3
895	0	0	0	0	2	1	3	18-29	4	3	4	2	3	4	2	2	2	1	1	1	2	3	2	3	2
896	1	1	2	1	4	1	5	50-69	4	4	4	2	1	3	2	1	2	1	0	1	3	1	4	1	3
897	1	1	2	0	3	1	3	50-69	4	3	4	1	3	3	3	2	2	0	0	1	1	1	4	2	3
898	1	1	0	1	4	1	5	30-49	3	3	2	2	3	3	3	2	2	0	0	0	2	2	2	2	2
899	1	1	3	1	3	1	4	50-69	3	3	2	2	1	2	1	2	1	1	1	1	3	2	4	3	3
900	1	1	3	0	2	1	3	50-69	4	3	3	2	3	2	3	2	4	1	1	1	3	2	3	3	3
901	1	1	2	1	5	1	5	50-69	3	3	4	2	3	3	3	2	4	1	0	1	3	2	4	1	4
902	1	1	1	1	2	1	5	50-69	2	2	2	2	1	3	3	2	NA	0	0	0	1	1	3	2	4
903	1	1	3	1	5	1	4	18-29	4	3	3	2	3	3	3	3	3	1	0	0	1	3	2	3	4
904	1	1	3	1	4	1	2	18-29	4	3	3	1	2	2	3	2	4	1	1	1	4	3	4	2	4
905	1	1	2	0	5	1	4	50-69	4	3	3	1	1	2	2	2	3	1	0	0	4	3	3	2	3
906	1	1	3	0	5	1	5	50-69	4	3	3	2	2	3	3	2	3	1	1	1	3	2	4	2	3
907	1	1	1	0	4	1	5	50-69	3	1	3	1	3	3	3	3	3	1	0	1	3	2	4	3	2
908	1	1	3	1	4	1	5	18-29	3	3	3	2	2	3	3	3	3	1	1	1	4	2	4	2	4
909	0	1	1	1	3	1	3	18-29	3	3	3	3	3	3	3	1	1	1	1	0	2	1	4	2	3
910	1	1	2	0	4	1	5	50-69	4	2	3	2	3	3	3	4	4	0	0	0	2	1	4	1	4
911	1	1	2	1	5	1	5	70+	3	2	3	1	2	3	3	1	1	1	0	1	3	2	3	2	3
912	1	1	2	1	4	1	4	50-69	4	1	4	1	3	3	2	2	2	1	0	1	2	3	3	3	3
913	1	1	0	1	3	1	3	18-29	3	3	3	2	3	2	2	2	3	0	1	1	3	3	3	3	3
914	1	1	3	1	3	1	5	18-29	3	3	2	1	1	1	1	1	2	0	0	1	3	3	4	1	3
915	1	1	1	1	3	1	2	50-69	2	3	3	1	2	3	3	2	3	1	0	0	3	4	4	2	3
916	0	0	0	1	1	1	3	30-49	2	2	2	2	1	1	1	1	1	0	0	0	2	2	2	2	NA
917	0	1	1	0	3	1	3	30-49	2	3	2	4	2	2	3	1	1	0	0	0	2	2	3	2	3
918	1	1	1	0	3	1	3	50-69	4	4	4	2	4	3	4	1	1	0	0	1	2	1	4	2	2
919	0	1	2	0	3	31	3	18-29	3	2	3	1	2	2	3	1	2	1	1	0	3	3	4	2	3
920	1	1	1	0	4	1	3	30-49	4	2	3	2	4	3	3	1	1	1	0	0	4	3	3	2	3
921	1	1	3	0	4	1	5	70+	4	3	4	2	4	3	3	1	1	1	1	1	3	2	4	1	3
922	1	1	3	1	4	1	5	50-69	4	3	4	2	4	3	3	2	2	0	0	0	1	3	4	3	3
923	1	1	3	0	2	1	5	70+	4	3	4	1	4	4	4	2	2	1	0	1	3	3	3	2	3
924	1	1	2	1	5	1	2	30-49	3	2	2	2	2	2	3	2	3	1	0	1	2	2	3	3	3
925	1	1	3	0	4	79	5	30-49	4	4	4	1	1	1	1	1	1	1	1	1	4	1	4	1	4
926	1	1	2	1	NA	79	4	18-29	4	4	2	2	3	3	4	2	3	1	1	1	3	2	3	2	3
927	1	1	3	1	5	1	3	30-49	3	3	3	2	3	3	3	2	2	1	1	1	3	3	3	4	4
928	0	1	1	1	2	79	4	30-49	3	4	3	1	4	4	3	4	4	1	1	1	3	3	2	4	4
929	1	1	2	1	3	1	5	50-69	3	3	3	3	4	3	3	2	2	1	1	1	3	1	4	1	3
930	0	1	1	1	3	1	3	70+	3	3	2	2	1	2	3	1	1	1	0	0	4	1	4	1	4
931	0	1	1	0	3	1	3	50-69	3	3	3	3	3	3	3	2	2	1	0	0	3	2	3	2	3
932	1	1	2	1	5	1	5	70+	3	3	4	2	3	3	3	3	NA	1	0	1	2	3	3	3	3
933	1	1	0	0	4	1	2	30-49	2	3	4	3	4	3	2	3	4	1	0	0	4	4	4	3	3
934	1	1	2	1	4	1	5	70+	3	3	3	3	2	2	4	1	1	1	0	1	3	2	4	3	1
935	1	1	1	0	4	1	5	70+	3	3	3	3	3	4	3	2	2	1	1	0	1	2	4	2	2
936	1	1	1	1	3	1	5	18-29	3	2	3	2	4	3	3	2	4	0	0	0	1	3	3	3	3
937	0	0	0	0	4	1	3	70+	3	1	2	1	1	1	1	1	1	0	0	0	1	1	3	1	3
938	1	1	0	1	5	1	3	50-69	2	3	2	2	2	2	2	3	3	0	0	1	1	3	4	4	3
939	1	1	3	0	5	31	5	50-69	4	2	4	2	4	3	3	2	3	1	1	1	1	1	4	2	3
940	1	0	2	1	2	1	3	18-29	3	3	3	1	3	3	4	1	2	0	0	1	1	2	3	4	4
941	1	1	2	1	4	1	3	70+	4	3	4	1	4	4	3	3	3	1	1	0	3	1	4	3	3
942	0	1	0	0	3	31	3	18-29	4	3	4	2	4	4	4	2	2	1	1	1	1	2	3	3	4
943	1	1	3	0	3	1	5	50-69	3	1	3	1	4	3	3	2	2	1	1	1	2	1	3	2	2
944	0	0	2	0	2	1	3	70+	1	3	1	1	2	2	3	1	1	1	0	0	3	1	4	1	1
945	0	1	0	0	4	1	2	30-49	2	3	4	3	4	3	4	3	4	1	0	1	4	4	4	3	3
946	1	1	3	0	3	1	3	50-69	3	3	3	2	3	4	3	3	3	0	1	1	2	2	3	2	4
947	1	1	0	1	3	1	3	18-29	3	3	3	3	3	3	3	2	2	1	1	1	3	3	3	3	3
948	1	1	0	1	2	1	2	30-49	4	1	4	1	4	3	3	4	4	1	1	1	4	4	4	4	4
949	0	1	0	1	3	1	3	30-49	3	3	4	1	1	1	2	1	1	1	0	1	3	2	2	4	3
950	1	1	3	0	3	1	1	50-69	4	4	3	2	4	4	3	2	1	1	0	1	3	2	4	2	3
951	1	1	2	1	3	1	3	30-49	3	3	3	1	1	2	2	2	4	1	0	1	3	3	4	3	2
952	1	1	2	1	2	1	5	50-69	3	3	3	2	2	2	3	2	2	1	0	1	2	1	3	4	1
953	1	1	2	0	5	1	3	70+	4	3	4	2	2	3	3	2	2	1	1	1	3	2	3	2	3
954	0	1	0	0	4	1	5	30-49	3	3	2	3	2	3	4	2	2	0	1	0	3	4	3	3	4
955	1	1	2	0	4	1	3	30-49	3	3	3	1	3	3	3	4	4	1	0	1	3	1	4	1	4
956	1	1	2	1	2	1	1	50-69	4	4	3	2	3	3	4	4	4	1	1	1	3	1	4	2	4
957	1	1	0	0	5	1	5	30-49	3	2	3	3	2	2	2	2	2	1	0	0	3	4	3	4	3
958	0	0	0	1	3	1	2	30-49	3	3	3	1	1	1	1	2	2	0	0	0	3	3	3	3	2
959	1	1	3	1	2	1	1	50-69	3	3	4	1	4	3	3	4	4	1	1	1	3	1	4	1	2
960	0	1	0	1	2	1	2	30-49	3	2	2	1	1	2	1	4	4	1	1	1	3	4	3	3	3
961	1	1	2	1	2	1	5	50-69	4	4	4	2	2	2	3	2	2	1	0	1	3	2	4	2	3
962	1	1	2	1	5	1	5	50-69	4	4	3	2	1	2	4	2	2	1	0	0	4	1	4	2	3
963	1	1	2	1	2	1	5	18-29	3	3	3	1	2	2	2	2	2	0	0	0	1	3	2	3	3
964	1	1	3	1	4	1	5	50-69	3	3	3	2	3	3	3	2	2	1	0	0	2	3	4	3	2
965	1	1	3	0	1	31	5	18-29	3	2	2	2	3	3	3	2	2	1	1	1	2	3	3	3	2
966	1	1	1	1	5	1	5	70+	4	3	4	2	3	4	3	1	1	1	1	1	3	1	4	2	2
967	1	1	3	1	4	1	5	50-69	4	2	4	2	3	3	3	3	3	0	1	0	1	3	3	3	3
968	0	1	0	0	6	1	5	50-69	4	4	4	4	4	4	4	1	1	0	0	0	3	3	3	3	3
969	0	1	2	1	3	1	3	50-69	3	3	3	4	3	2	2	3	4	0	0	0	2	2	4	3	4
970	1	1	3	0	4	1	5	50-69	3	3	3	2	1	2	2	1	1	1	0	0	3	1	4	2	3
971	1	1	0	0	4	31	2	50-69	4	1	4	2	3	3	3	4	3	1	1	0	2	2	3	2	2
972	0	0	0	0	6	1	3	18-29	3	3	4	4	1	2	2	2	2	0	0	0	1	2	3	4	3
973	1	1	2	0	4	79	5	30-49	4	3	3	2	3	3	4	3	3	1	1	1	4	1	4	1	4
974	1	1	0	1	2	1	5	70+	4	4	4	3	4	3	3	2	2	1	1	1	4	2	4	4	3
975	1	1	2	1	3	1	5	18-29	4	3	4	3	3	3	3	2	3	1	0	1	3	2	3	2	4
976	1	1	0	1	4	79	5	30-49	4	4	3	3	4	4	4	3	3	1	1	1	3	3	4	3	4
977	1	1	2	1	3	1	3	18-29	4	2	3	3	4	4	3	2	1	1	1	1	3	2	3	2	2
978	1	1	2	1	4	1	3	50-69	3	2	3	2	4	4	4	3	4	1	0	1	3	2	4	2	3
979	0	1	3	0	5	1	5	70+	2	3	3	2	1	3	2	4	3	0	0	0	2	3	4	2	3
980	1	0	2	0	5	1	5	70+	4	4	3	2	4	4	4	2	2	1	0	1	4	1	4	1	4
981	1	1	2	1	3	1	5	50-69	4	3	4	2	4	4	3	2	2	1	0	0	4	1	3	1	3
982	1	1	2	1	2	1	5	18-29	4	3	4	2	4	3	1	2	2	0	0	0	2	2	3	3	4
983	1	1	3	0	4	1	3	50-69	3	1	3	1	3	2	3	4	4	0	0	1	2	2	3	2	3
984	1	1	2	1	5	1	3	70+	4	3	4	2	3	3	3	2	3	1	0	0	2	2	4	3	4
985	1	1	3	0	4	79	2	30-49	4	3	4	2	3	3	4	2	3	1	1	1	3	3	3	2	4
986	1	1	2	1	5	1	5	50-69	3	2	4	1	4	3	3	3	3	1	0	1	2	1	4	2	3
987	1	1	3	1	3	1	3	18-29	3	2	3	1	3	2	2	3	3	1	0	0	1	2	4	3	3
988	1	1	3	0	5	1	1	50-69	4	3	3	2	3	3	3	2	2	1	1	1	1	1	2	2	3
989	1	1	1	1	2	1	5	70+	4	3	4	2	4	4	4	2	2	1	0	1	3	2	4	2	3
990	1	1	2	1	5	1	5	30-49	3	3	3	3	3	2	2	2	3	1	1	1	2	1	3	2	3
991	0	0	3	0	2	1	5	50-69	4	4	4	4	4	4	4	2	2	1	0	1	1	1	4	1	1
992	1	1	2	0	3	1	4	50-69	3	3	3	3	3	3	3	2	2	1	0	1	4	2	4	1	4
993	1	1	3	1	4	79	2	30-49	4	4	4	3	4	4	4	4	4	1	1	1	3	2	3	3	3
994	1	1	3	1	5	1	5	50-69	3	3	3	3	1	3	3	1	1	1	1	1	4	2	4	2	3
995	1	1	3	1	3	1	5	50-69	4	3	3	1	1	1	2	2	2	1	0	1	4	1	4	1	4
996	1	1	3	0	2	79	2	18-29	3	3	4	4	4	4	4	1	3	1	1	1	1	2	1	3	2
997	1	1	2	1	4	1	2	30-49	NA	2	1	2	2	2	2	3	3	1	0	1	1	3	3	3	4
998	1	1	1	1	4	79	2	18-29	4	3	4	3	4	3	4	3	2	0	1	0	3	3	4	3	4
999	1	0	0	0	2	79	3	18-29	3	3	4	1	4	3	3	2	2	1	1	1	3	2	2	3	3
1000	1	1	3	1	4	1	3	30-49	4	3	4	2	3	4	4	2	2	1	0	1	2	1	3	2	4
1001	1	1	2	1	4	1	3	50-69	4	4	3	1	3	3	3	2	2	0	0	1	1	1	4	2	2
1002	1	1	3	1	2	1	5	50-69	4	4	2	1	2	2	3	2	2	1	0	0	3	2	3	2	2
1003	1	1	0	0	2	1	2	18-29	3	3	3	3	2	3	2	1	1	0	0	0	3	3	3	3	3
1004	0	1	3	1	3	1	5	50-69	3	2	3	3	3	3	3	1	1	1	1	0	1	2	4	3	2
1005	1	1	3	1	4	1	3	30-49	4	1	4	1	4	4	1	2	3	0	0	0	3	2	2	3	4
1006	0	1	1	1	2	1	2	30-49	4	1	1	1	3	3	3	3	3	0	0	0	3	2	4	4	4
1007	1	1	2	0	3	1	5	70+	4	2	4	1	2	3	3	2	3	1	1	1	2	3	4	1	4
1008	1	1	2	0	2	1	5	50-69	4	2	4	1	2	3	3	2	3	0	0	0	3	1	3	2	3
1009	1	0	2	1	6	1	5	70+	3	3	3	1	3	3	3	2	2	1	0	1	2	1	4	1	3
1010	1	1	2	1	5	1	4	50-69	3	3	3	2	4	4	3	2	2	0	0	1	2	1	4	2	4
1011	1	1	3	1	2	1	5	18-29	3	3	3	3	3	3	3	2	3	1	0	1	2	3	3	3	3
1012	1	1	3	1	4	79	3	30-49	4	4	3	2	3	3	3	3	4	1	1	1	3	3	4	3	3
1013	1	1	3	1	3	1	5	50-69	3	3	3	2	1	2	3	1	1	1	1	1	4	3	4	1	3
1014	1	1	3	0	4	1	5	70+	4	3	4	3	4	3	4	3	4	1	0	1	4	1	4	3	4
1015	1	1	2	1	5	1	5	70+	4	4	3	2	2	3	3	2	2	1	0	1	4	2	4	2	4
1016	0	1	3	0	5	31	5	70+	3	2	3	3	3	3	3	3	3	1	1	0	1	4	3	2	2
1017	1	1	1	1	3	1	NA	50-69	4	3	4	1	4	4	4	4	4	1	1	1	1	1	4	4	2
1018	1	1	3	1	3	1	5	18-29	4	2	4	2	4	4	3	2	2	0	0	1	2	3	2	3	4
1019	0	1	1	1	3	1	5	30-49	4	3	3	2	4	3	3	2	2	1	0	0	2	2	3	3	3
1020	1	1	1	1	4	1	NA	30-49	3	3	3	2	2	2	3	1	2	1	1	1	2	1	3	4	3
1021	1	1	2	0	4	1	5	50-69	3	3	2	2	2	3	3	2	2	1	0	0	1	3	4	3	2
1022	1	1	3	1	3	1	3	70+	4	4	4	1	4	4	4	4	2	1	0	0	3	3	3	3	4
1023	1	1	3	0	4	31	3	50-69	3	1	3	1	4	4	3	3	4	1	0	0	2	3	3	2	3
1024	1	1	0	1	4	1	2	50-69	3	4	3	2	2	3	3	4	4	1	1	0	2	2	4	3	3
1025	0	1	3	0	3	31	5	70+	4	2	3	3	4	4	3	2	2	1	0	0	2	3	3	2	3
1026	1	1	2	1	2	1	5	50-69	4	4	4	4	4	4	4	1	2	1	1	1	3	1	3	4	4
1027	0	1	1	0	4	31	5	50-69	4	3	4	3	4	3	3	2	2	1	0	0	3	2	4	2	3
1028	1	1	3	0	3	1	3	50-69	3	1	3	2	2	3	3	4	4	1	0	1	4	4	4	4	4
1029	1	1	2	1	4	1	3	30-49	3	1	3	1	2	2	3	3	4	1	1	1	2	3	3	3	3
1030	1	1	1	0	5	1	5	30-49	4	2	4	2	4	4	4	2	3	1	0	1	4	2	4	2	4
1031	0	1	0	0	4	1	5	30-49	4	4	4	1	4	4	2	3	2	0	0	0	3	2	3	2	3
1032	1	1	2	1	5	1	3	30-49	3	3	3	2	3	3	3	4	4	1	1	1	3	2	4	3	3
1033	1	1	3	1	2	1	5	50-69	4	4	3	2	2	4	4	3	3	0	0	0	3	1	3	3	4
1034	1	1	1	0	5	1	5	50-69	3	2	4	1	4	4	2	2	3	0	0	0	3	3	3	4	3
1035	1	1	2	1	4	1	4	18-29	3	3	2	2	2	3	2	1	2	0	0	1	2	3	4	2	3
1036	0	1	0	0	1	1	2	30-49	4	4	4	4	4	4	4	2	2	0	0	0	4	4	4	4	4
1037	1	1	1	1	3	1	5	18-29	3	3	3	2	3	3	3	3	3	0	0	1	2	2	4	2	3
1038	1	1	2	1	2	1	1	50-69	4	3	2	2	3	3	3	3	3	1	1	1	2	4	4	4	3
1039	1	1	3	0	2	79	4	18-29	3	3	3	2	3	3	2	2	4	1	1	1	3	4	4	2	4
1040	1	1	2	0	3	1	3	50-69	4	2	4	1	4	4	3	3	4	1	0	0	2	2	3	2	4
1041	1	1	0	1	3	1	3	18-29	3	2	2	2	3	3	2	3	1	1	1	1	3	3	3	4	4
1042	1	1	2	1	4	1	5	50-69	3	3	3	3	3	3	3	1	1	1	0	1	3	2	4	1	4
1043	1	1	2	1	5	1	3	30-49	4	2	2	2	1	1	1	2	1	1	1	1	2	1	3	2	4
1044	1	1	2	0	2	1	1	50-69	3	3	3	1	4	3	1	4	4	1	0	0	3	3	4	1	3
1045	1	1	0	0	3	1	2	50-69	2	2	2	3	3	2	4	2	2	0	0	1	2	3	3	4	2
1046	1	1	2	1	2	1	5	18-29	4	2	3	2	3	3	3	1	2	0	0	1	3	3	3	2	4
1047	0	1	3	1	3	1	2	50-69	4	2	4	1	4	3	3	4	4	0	0	0	1	1	4	1	3
1048	1	1	1	1	4	1	NA	30-49	3	2	4	2	4	4	3	4	4	1	1	1	3	1	4	2	3
1049	1	1	3	1	5	1	1	30-49	3	3	3	3	3	3	3	4	4	1	1	1	3	3	3	3	3
1050	1	1	0	1	4	1	3	30-49	4	3	3	1	3	3	4	2	3	1	0	0	2	2	3	2	3
1051	1	1	1	0	3	1	5	30-49	3	4	3	4	3	2	1	2	2	1	0	0	3	3	4	2	2
1052	1	1	2	1	4	1	5	70+	4	1	4	1	4	4	3	1	2	1	1	1	3	3	3	1	4
1053	1	1	3	1	4	1	5	30-49	3	3	3	2	4	3	3	3	4	1	0	1	3	2	4	2	3
1054	1	1	3	1	2	1	3	50-69	4	3	3	3	2	3	3	2	2	0	0	0	3	1	3	1	2
1055	1	1	2	1	4	1	4	30-49	3	3	3	1	3	3	3	2	3	1	1	1	2	3	4	2	3
1056	1	1	2	1	3	1	5	18-29	2	1	2	1	3	3	3	3	4	1	0	0	2	1	3	3	3
1057	0	0	0	0	6	1	5	30-49	1	1	1	1	1	1	1	1	1	0	0	0	1	1	1	1	1
1058	0	1	3	1	4	1	5	50-69	3	3	3	2	3	3	4	3	3	1	0	0	2	2	4	3	2
1059	1	1	1	0	3	1	3	30-49	3	2	3	3	3	3	3	4	4	0	0	0	2	2	3	4	3
1060	1	1	3	1	2	1	3	50-69	3	3	3	2	3	3	2	2	2	1	0	1	2	2	3	3	2
1061	1	1	3	1	3	1	5	50-69	4	4	4	2	3	3	3	2	3	0	0	1	3	1	4	NA	3
1062	1	1	2	1	4	1	5	30-49	3	3	3	2	4	4	3	1	2	1	0	1	1	2	3	3	3
1063	1	1	2	1	NA	1	NA	50-69	NA	NA	NA	NA	NA	NA	NA	2	2	1	0	1	NA	NA	NA	NA	NA
1064	0	1	1	1	NA	1	NA	50-69	3	3	3	3	1	1	3	2	2	1	0	0	2	2	2	2	3
1065	1	1	0	0	NA	1	NA	50-69	4	4	4	1	4	4	3	1	3	0	0	1	1	2	3	3	3
1066	1	1	1	1	4	1	NA	50-69	3	3	2	2	3	2	3	2	3	0	0	0	1	1	4	2	3
1067	1	1	3	1	NA	1	NA	50-69	3	1	3	2	3	3	3	3	3	1	1	1	4	1	4	1	4
1068	1	1	3	1	NA	1	NA	50-69	NA	NA	NA	NA	NA	NA	NA	2	2	1	1	0	NA	NA	NA	NA	NA
1069	1	0	3	1	NA	1	NA	50-69	NA	NA	NA	NA	NA	NA	NA	4	4	1	0	0	NA	NA	NA	NA	NA
1070	1	1	3	1	NA	1	NA	50-69	NA	NA	NA	NA	NA	NA	NA	NA	NA	1	1	1	NA	NA	NA	NA	NA
1071	1	1	3	0	3	1	NA	50-69	3	2	3	1	4	4	3	2	3	1	0	0	2	1	4	1	4
1072	0	0	2	0	NA	1	NA	50-69	3	3	3	2	2	3	3	2	2	1	0	0	NA	NA	NA	NA	NA
1073	1	1	2	1	NA	1	NA	50-69	NA	NA	NA	NA	NA	NA	NA	NA	NA	1	0	0	NA	NA	NA	NA	NA
1074	1	1	2	1	NA	1	NA	50-69	NA	NA	NA	NA	NA	NA	NA	NA	NA	1	1	1	NA	NA	NA	NA	NA
1075	1	1	3	1	2	1	5	50-69	4	4	4	3	4	4	4	2	4	1	0	1	4	1	4	1	4
1076	1	1	3	1	NA	1	NA	50-69	4	4	4	3	3	3	4	2	3	1	0	0	4	2	4	3	3
1077	1	1	1	1	NA	1	NA	50-69	NA	NA	NA	NA	NA	NA	NA	NA	NA	NA	0	1	NA	NA	NA	NA	NA
1078	1	1	2	0	NA	1	NA	50-69	4	1	4	1	3	3	4	3	3	1	0	1	3	1	4	1	4
1079	1	1	3	1	NA	1	NA	50-69	NA	NA	NA	NA	NA	NA	NA	NA	NA	1	1	0	NA	NA	NA	NA	NA
1080	1	1	2	1	NA	1	NA	50-69	4	3	4	2	4	4	3	4	4	1	0	1	NA	NA	NA	NA	NA
1081	1	1	2	1	NA	1	NA	50-69	4	3	4	2	4	3	3	3	2	1	0	1	1	1	3	4	2
1082	1	1	2	0	NA	1	NA	50-69	NA	NA	NA	NA	NA	NA	NA	NA	NA	0	0	1	NA	NA	NA	NA	NA
1083	0	1	1	1	NA	1	NA	50-69	NA	NA	NA	NA	NA	NA	NA	NA	NA	1	0	0	NA	NA	NA	NA	NA
1084	1	1	2	0	NA	1	NA	50-69	NA	NA	NA	NA	NA	NA	NA	2	2	1	0	0	NA	NA	NA	NA	NA
1085	1	1	3	0	NA	1	NA	50-69	3	3	3	2	NA	NA	NA	2	3	0	0	0	NA	NA	NA	NA	NA
1086	1	0	1	0	4	1	4	30-49	3	3	4	4	3	3	4	4	3	1	1	0	3	3	4	4	4
1087	1	1	3	0	NA	1	NA	50-69	4	3	2	1	NA	NA	NA	2	2	0	0	0	NA	NA	NA	NA	NA
1088	1	1	2	0	NA	1	NA	50-69	4	3	3	1	3	3	3	2	3	1	0	1	NA	NA	NA	NA	NA
1089	1	1	1	0	NA	1	NA	50-69	4	4	4	2	3	3	3	4	4	1	0	1	3	3	3	2	3
1090	0	0	1	0	NA	1	NA	50-69	4	4	2	1	1	1	2	1	2	0	0	0	2	1	4	2	3
1091	1	1	1	1	NA	1	NA	50-69	NA	NA	NA	NA	NA	NA	NA	3	4	1	0	1	NA	NA	NA	NA	NA
1092	1	1	0	0	4	1	NA	50-69	3	2	3	2	3	2	1	2	2	1	0	0	2	4	3	2	2
1093	1	1	2	1	NA	1	NA	50-69	NA	NA	NA	NA	NA	NA	NA	2	2	1	1	1	NA	NA	NA	NA	NA
1094	1	1	2	0	NA	1	NA	50-69	NA	NA	NA	NA	NA	NA	NA	NA	NA	1	0	1	NA	NA	NA	NA	NA
1095	1	1	3	1	3	1	NA	50-69	4	2	4	1	3	3	4	2	2	1	0	0	2	1	4	1	3
1096	1	1	2	1	NA	1	NA	50-69	NA	NA	NA	NA	NA	NA	NA	NA	NA	1	0	0	NA	NA	NA	NA	NA
1097	1	1	0	1	NA	1	NA	50-69	3	3	3	3	3	3	3	3	3	1	0	0	2	3	4	3	3
1098	1	1	3	1	NA	1	NA	50-69	NA	NA	NA	NA	NA	NA	NA	NA	NA	1	0	1	NA	NA	NA	NA	NA
1099	1	1	2	0	3	1	2	50-69	4	4	3	1	4	4	4	2	3	1	0	1	3	1	4	3	4
1100	0	1	3	0	4	1	NA	50-69	4	2	4	2	3	3	3	2	2	1	0	1	1	2	3	2	3
1101	0	1	1	1	NA	1	NA	50-69	3	4	3	2	2	3	3	2	3	0	0	0	NA	NA	NA	NA	NA
1102	1	1	0	1	4	1	2	50-69	4	1	4	1	3	3	3	3	3	0	0	1	2	3	3	4	1
1103	1	1	1	1	NA	1	NA	50-69	NA	NA	NA	NA	NA	NA	NA	NA	NA	1	1	1	NA	NA	NA	NA	NA
1104	1	1	3	0	4	1	NA	50-69	4	3	3	1	4	3	3	3	4	1	0	1	1	2	4	2	3
1105	1	1	3	1	NA	1	NA	50-69	4	2	2	2	2	4	4	2	2	0	0	1	1	1	4	2	3
1106	1	1	3	1	NA	1	NA	50-69	NA	NA	NA	NA	NA	NA	NA	NA	NA	1	1	1	NA	NA	NA	NA	NA
1107	1	1	3	1	NA	1	NA	50-69	NA	NA	NA	NA	NA	NA	NA	NA	NA	1	0	0	NA	NA	NA	NA	NA
1108	1	0	2	1	NA	1	NA	50-69	3	2	3	2	4	4	3	2	4	0	0	0	NA	NA	NA	NA	NA
1109	1	1	2	1	3	1	5	18-29	3	1	3	1	4	2	3	2	3	0	0	1	3	1	3	3	3
1110	1	1	3	1	NA	1	NA	50-69	NA	NA	NA	NA	NA	NA	NA	3	3	1	0	0	NA	NA	NA	NA	NA
1111	1	1	1	1	NA	1	NA	50-69	3	3	3	2	2	3	3	2	2	1	1	1	NA	NA	NA	NA	NA
1112	1	1	3	1	NA	1	NA	50-69	NA	NA	NA	NA	NA	NA	NA	3	3	1	1	1	NA	NA	NA	NA	NA
1113	0	1	1	0	NA	1	NA	50-69	NA	NA	NA	NA	NA	NA	NA	NA	NA	0	0	0	NA	NA	NA	NA	NA
1114	1	1	3	1	NA	1	NA	50-69	3	3	3	3	3	3	3	2	1	1	0	1	NA	NA	NA	NA	NA
1115	1	1	2	1	5	1	5	30-49	3	3	3	2	3	3	3	3	3	1	0	1	3	2	3	2	3
1116	1	1	2	0	2	1	3	70+	4	3	4	1	4	3	4	4	4	0	0	1	3	1	4	1	3
1117	1	1	1	1	NA	1	NA	50-69	NA	NA	NA	NA	NA	NA	NA	NA	NA	1	0	1	NA	NA	NA	NA	NA
1118	0	1	2	1	NA	1	NA	50-69	4	3	4	2	3	3	3	2	2	0	0	0	NA	NA	NA	NA	NA
1119	0	0	0	0	2	1	3	18-29	3	3	2	4	3	2	3	2	3	1	0	0	3	2	3	3	3
1120	1	1	2	0	4	79	3	30-49	3	3	2	2	3	3	3	1	1	1	1	1	3	2	3	2	3
1121	0	0	0	0	3	31	3	50-69	3	3	3	2	1	1	2	1	2	1	1	0	1	2	3	2	2
1122	1	1	1	1	3	1	2	30-49	3	2	2	2	1	3	3	3	3	1	1	1	1	1	4	3	3
1123	1	1	3	0	NA	1	NA	50-69	NA	NA	NA	NA	NA	NA	NA	NA	NA	1	1	1	NA	NA	NA	NA	NA
1124	1	1	2	0	NA	1	NA	50-69	NA	NA	NA	NA	NA	NA	NA	NA	NA	1	0	1	NA	NA	NA	NA	NA
1125	1	1	1	0	NA	1	NA	50-69	NA	NA	NA	NA	NA	NA	NA	NA	NA	0	0	1	NA	NA	NA	NA	NA
1126	1	1	2	1	4	1	5	18-29	4	3	4	2	4	4	3	2	3	1	0	0	4	2	4	1	3
1127	1	1	3	1	NA	1	NA	50-69	NA	NA	NA	NA	NA	NA	NA	NA	NA	1	0	0	NA	NA	NA	NA	NA
1128	1	1	2	1	NA	1	NA	50-69	NA	NA	NA	NA	NA	NA	NA	NA	NA	1	0	1	NA	NA	NA	NA	NA
1129	1	1	3	1	3	1	3	18-29	4	3	4	2	4	4	3	2	4	1	0	0	3	2	3	4	4
1130	1	1	3	1	NA	1	NA	50-69	NA	NA	NA	NA	NA	NA	NA	NA	NA	1	0	1	NA	NA	NA	NA	NA
1131	0	1	1	1	2	1	3	70+	3	4	3	2	2	3	4	1	1	1	0	1	3	1	4	2	3
1132	1	1	2	1	2	1	5	18-29	3	4	3	2	3	3	4	1	4	1	0	0	2	1	4	2	3
1133	NA	NA	NA	1	NA	1	NA	50-69	NA	NA	NA	NA	NA	NA	NA	NA	NA	1	0	1	NA	NA	NA	NA	NA
1134	1	1	3	1	3	1	5	70+	3	2	2	1	1	3	3	1	2	1	0	1	3	2	3	1	4
1135	1	1	3	1	5	1	5	18-29	3	3	3	2	4	4	3	3	NA	1	1	1	3	3	3	4	2
1136	1	1	3	0	5	1	5	30-49	4	3	4	2	3	3	3	3	3	1	1	1	2	3	3	3	4
1137	1	1	2	1	3	1	5	18-29	3	1	3	1	3	3	3	2	4	1	0	0	2	2	2	4	4
1138	1	1	2	1	3	1	5	30-49	4	3	4	2	3	3	3	2	3	0	0	0	3	3	3	3	3
1139	0	0	0	1	6	1	2	30-49	2	3	3	3	3	3	2	3	2	1	0	0	3	2	2	2	3
1140	0	1	1	1	4	1	5	70+	3	3	2	2	1	2	3	1	1	1	0	0	2	1	3	2	3
1141	1	1	3	1	3	1	5	70+	4	4	4	1	3	4	4	2	2	1	0	0	3	1	4	1	3
1142	1	1	2	1	5	1	3	30-49	4	4	4	2	4	4	4	4	4	1	1	NA	4	1	4	3	3
1143	1	1	0	0	3	1	4	18-29	4	1	2	3	4	3	4	1	2	1	0	1	1	2	1	2	1
1144	1	1	2	1	3	1	5	18-29	3	1	4	2	4	4	3	3	3	1	0	1	1	4	3	4	3
1145	1	1	2	1	4	1	NA	50-69	3	3	3	2	1	3	3	1	1	1	0	0	3	2	3	2	3
1146	1	1	2	1	3	1	2	30-49	3	3	2	1	3	3	3	4	4	0	0	1	1	2	3	3	3
1147	1	1	2	1	3	1	5	70+	3	2	3	1	2	3	3	3	3	1	0	1	2	3	3	2	3
1148	1	1	3	0	3	1	5	70+	3	3	2	1	1	1	3	2	2	0	0	0	2	3	1	3	2
1149	0	1	1	NA	4	1	1	30-49	2	2	3	1	4	4	3	2	2	0	0	0	4	3	4	3	4
1150	1	1	3	1	3	1	5	18-29	4	2	4	1	3	3	2	2	3	1	0	1	3	1	3	2	4
1151	0	0	1	1	4	1	5	30-49	3	3	3	1	4	4	3	2	4	0	0	0	1	2	4	2	3
1152	0	1	2	0	3	31	4	50-69	4	4	3	2	3	3	3	2	2	1	0	0	4	1	3	1	4
1153	1	1	0	1	3	1	3	30-49	3	3	3	2	2	2	2	2	2	1	1	1	3	2	3	3	3
1154	1	1	2	1	4	1	4	30-49	3	3	3	3	3	3	2	2	NA	1	1	1	3	3	2	3	4
1155	1	1	1	0	3	1	5	70+	4	3	3	2	1	3	3	2	2	1	0	0	1	1	4	1	3
1156	1	1	1	0	3	31	3	50-69	3	2	3	2	4	4	3	3	4	0	0	0	2	2	2	2	2
1157	1	1	2	1	4	1	3	30-49	4	3	4	1	4	4	4	4	4	1	0	1	1	3	4	3	4
1158	1	1	3	1	4	1	5	50-69	3	3	3	2	2	3	3	4	4	1	1	0	2	2	4	3	3
1159	1	1	1	0	4	1	4	30-49	2	3	2	1	3	2	3	3	4	0	0	1	3	3	3	4	3
1160	1	1	3	1	5	1	5	30-49	4	3	4	1	3	3	3	2	3	1	0	0	3	2	3	2	3
1161	0	1	2	1	3	1	3	70+	3	4	3	3	2	2	2	1	2	1	1	0	2	1	3	1	3
1162	0	0	0	0	4	1	3	30-49	3	4	2	2	2	1	4	2	NA	0	0	0	3	1	2	4	4
1163	0	1	3	0	2	31	3	50-69	4	2	3	2	4	4	3	2	2	1	0	0	3	2	3	2	3
1164	NA	NA	NA	1	NA	1	NA	50-69	NA	NA	NA	NA	NA	NA	NA	NA	NA	NA	NA	NA	NA	NA	NA	NA	NA
1165	0	1	0	1	4	1	5	18-29	3	2	3	2	3	2	2	2	4	1	1	1	2	1	3	3	3
1166	1	1	3	0	3	1	5	70+	3	3	3	2	3	3	3	2	2	1	0	0	3	3	3	2	2
1167	1	1	2	0	4	1	5	30-49	3	2	3	2	4	4	3	4	4	1	1	1	2	3	3	2	3
1168	1	0	1	0	3	1	1	30-49	3	1	1	1	1	3	2	2	4	0	0	0	3	1	4	2	3
1169	1	1	1	0	5	1	5	70+	4	4	4	3	4	3	4	3	2	1	1	1	3	1	3	3	3
1170	1	1	2	1	4	79	3	30-49	2	3	2	1	1	1	1	4	4	0	0	1	4	4	4	2	4
1171	1	1	3	1	2	79	3	18-29	3	3	3	3	3	3	3	2	2	1	1	1	3	4	4	4	4
1172	1	1	2	0	4	1	5	70+	4	3	4	1	3	3	4	2	2	1	0	1	2	3	3	2	3
1173	1	1	3	1	4	1	3	18-29	4	2	4	2	3	3	3	3	4	1	1	1	3	3	4	4	4
1174	1	1	2	1	1	1	5	18-29	4	4	4	3	4	4	4	2	4	1	1	0	2	3	4	4	3
1175	1	1	0	1	3	1	1	30-49	2	3	2	1	3	3	3	4	4	1	1	1	3	1	4	1	3
1176	0	0	0	0	2	1	5	30-49	4	1	4	1	4	2	3	1	1	1	1	1	2	1	4	1	1
1177	1	1	1	0	4	1	3	30-49	3	3	3	2	3	3	3	3	3	1	0	1	2	2	3	2	3
1178	0	1	2	0	5	1	4	30-49	3	1	2	2	3	3	2	2	3	1	1	1	3	2	3	2	3
1179	1	1	2	1	5	1	5	18-29	3	3	3	3	4	4	3	2	3	1	1	1	2	2	3	2	3
1180	1	1	0	1	5	1	5	30-49	4	4	4	3	4	4	4	3	4	1	1	1	4	4	4	3	3
1181	1	1	2	0	4	79	3	30-49	4	4	3	2	3	3	3	3	3	1	1	1	3	2	3	3	3
1182	1	1	1	0	4	79	3	50-69	2	3	3	2	4	2	2	4	4	1	1	1	2	1	3	2	4
1183	1	0	1	1	4	1	5	70+	4	3	4	1	4	4	4	2	2	1	0	0	2	1	4	1	3
1184	1	1	2	0	5	79	1	18-29	3	3	3	2	3	3	3	2	2	1	1	1	4	2	4	2	4
1185	1	1	3	1	2	1	2	30-49	4	4	4	4	4	4	4	2	2	1	0	0	3	1	4	2	3
1186	1	1	3	0	NA	1	NA	70+	4	4	4	2	3	3	3	4	4	1	0	1	2	2	3	2	3
1187	1	1	3	1	5	1	NA	70+	3	4	4	1	4	1	4	3	4	1	1	1	4	2	4	2	3
1188	1	1	3	1	NA	1	NA	70+	NA	NA	NA	NA	NA	NA	NA	2	4	1	0	1	NA	NA	NA	NA	NA
1189	1	1	1	1	NA	1	NA	70+	NA	NA	NA	NA	NA	NA	NA	NA	NA	1	1	1	NA	NA	NA	NA	NA
1190	1	1	2	1	NA	1	NA	70+	NA	NA	NA	NA	NA	NA	NA	NA	NA	1	1	1	NA	NA	NA	NA	NA
1191	1	1	3	1	NA	1	NA	70+	NA	NA	NA	NA	NA	NA	NA	NA	NA	1	1	1	NA	NA	NA	NA	NA
1192	1	1	2	1	NA	1	NA	70+	NA	NA	NA	NA	NA	NA	NA	NA	NA	1	0	1	NA	NA	NA	NA	NA
1193	1	1	0	1	NA	1	NA	70+	4	3	2	1	1	2	2	1	2	0	0	0	NA	NA	NA	NA	NA
1194	1	1	3	0	3	1	5	30-49	4	3	4	3	4	3	3	4	4	1	1	0	3	1	4	1	4
1195	1	1	3	1	3	79	5	30-49	4	2	3	2	3	3	3	4	4	1	1	1	1	1	3	3	3
1196	1	1	1	0	NA	1	NA	70+	4	4	4	3	NA	NA	NA	2	2	1	1	1	NA	NA	NA	NA	NA
1197	1	1	3	1	NA	1	NA	70+	NA	NA	NA	NA	NA	NA	NA	2	3	0	NA	0	NA	NA	NA	NA	NA
1198	1	1	1	1	4	1	2	30-49	4	2	3	1	3	3	1	4	4	1	1	1	2	2	4	3	3
1199	1	0	3	0	NA	1	NA	70+	NA	NA	NA	NA	NA	NA	NA	NA	NA	0	1	0	NA	NA	NA	NA	NA
1200	1	1	3	0	4	79	2	30-49	3	3	3	1	2	2	3	3	2	1	1	1	2	3	2	2	3
1201	1	1	1	0	NA	1	NA	70+	4	3	3	3	2	3	3	2	2	1	0	1	NA	NA	NA	NA	NA
1202	1	1	2	0	4	79	4	30-49	3	3	3	3	3	3	3	3	4	1	1	1	4	3	4	3	4
1203	1	1	2	1	NA	1	NA	70+	NA	NA	NA	NA	NA	NA	NA	NA	NA	0	0	1	NA	NA	NA	NA	NA
1204	0	1	0	1	NA	1	NA	70+	NA	NA	NA	NA	NA	NA	NA	NA	NA	0	0	0	NA	NA	NA	NA	NA
1205	1	1	2	1	NA	1	NA	70+	NA	NA	NA	NA	NA	NA	NA	NA	NA	1	0	1	NA	NA	NA	NA	NA
1206	1	1	1	1	NA	1	NA	70+	NA	NA	NA	NA	NA	NA	NA	NA	NA	1	1	1	NA	NA	NA	NA	NA
1207	1	1	1	1	NA	1	NA	70+	4	4	3	2	NA	NA	NA	3	4	1	0	1	NA	NA	NA	NA	NA
1208	1	1	2	1	5	1	NA	70+	4	4	3	2	4	4	4	2	2	1	0	0	2	1	4	1	2
1209	1	1	3	0	NA	1	NA	70+	3	3	3	3	NA	NA	NA	2	2	0	0	1	NA	NA	NA	NA	NA
1210	1	1	3	0	4	1	2	30-49	3	4	3	3	3	4	4	1	4	0	0	0	3	3	3	2	3
1211	1	1	2	0	4	1	1	18-29	3	4	3	3	4	3	3	2	2	1	0	0	4	3	4	3	4
1212	1	1	3	1	NA	1	NA	70+	3	3	3	2	2	3	2	3	4	1	0	1	NA	NA	NA	NA	NA
1213	NA	NA	NA	0	NA	1	NA	50-69	NA	NA	NA	NA	NA	NA	NA	NA	NA	NA	NA	NA	NA	NA	NA	NA	NA
1214	NA	NA	NA	1	NA	1	NA	70+	NA	NA	NA	NA	NA	NA	NA	NA	NA	NA	NA	NA	NA	NA	NA	NA	NA
1215	1	1	2	1	NA	1	NA	70+	4	3	3	1	3	4	3	2	3	1	0	1	NA	NA	NA	NA	NA
1216	1	1	0	0	4	1	4	30-49	4	2	3	2	4	3	3	3	3	0	0	0	2	3	1	2	4
1217	1	1	2	1	NA	1	NA	70+	NA	NA	NA	NA	NA	NA	NA	NA	NA	1	0	1	NA	NA	NA	NA	NA
1218	1	1	3	0	4	1	5	30-49	4	2	4	4	2	4	4	3	4	1	1	1	4	1	4	3	4
1219	0	1	0	0	5	1	2	18-29	3	3	3	3	4	4	3	4	4	0	0	0	3	3	3	3	3
1220	1	1	3	1	3	1	3	18-29	3	3	3	2	4	4	3	2	3	1	1	1	2	2	4	3	4
1221	1	1	3	0	NA	1	NA	70+	NA	NA	NA	NA	NA	NA	NA	NA	NA	1	0	1	NA	NA	NA	NA	NA
1222	1	1	0	0	2	79	1	30-49	3	3	3	2	3	3	3	2	NA	1	1	1	4	3	4	3	4
1223	1	1	3	0	5	79	3	30-49	3	3	3	1	2	2	3	2	3	0	0	1	3	2	2	3	3
1224	1	1	3	0	NA	1	NA	50-69	NA	NA	NA	NA	NA	NA	NA	NA	NA	1	1	1	NA	NA	NA	NA	NA
1225	1	1	1	1	2	79	2	18-29	2	3	2	2	2	2	2	3	4	0	1	1	2	3	2	3	3
1226	1	1	3	0	NA	1	NA	70+	NA	NA	NA	NA	NA	NA	NA	NA	NA	0	0	0	NA	NA	NA	NA	NA
1227	1	1	3	0	4	79	5	30-49	4	2	4	1	4	2	3	2	2	1	1	1	3	4	4	2	4
1228	1	1	1	1	3	1	3	30-49	3	3	3	1	3	3	3	2	4	1	1	1	4	1	3	4	4
1229	1	1	2	0	2	79	2	18-29	4	4	4	2	4	4	4	3	4	1	1	1	3	2	4	2	4
1230	1	1	2	0	NA	1	NA	50-69	NA	NA	NA	NA	NA	NA	NA	1	2	1	0	1	NA	NA	NA	NA	NA
1231	1	1	1	1	5	1	3	30-49	3	2	3	2	3	2	2	3	4	1	0	0	3	2	3	1	4
1232	0	1	0	1	5	1	2	30-49	3	3	3	3	3	3	3	2	2	0	0	0	4	4	4	4	4
1233	1	1	1	0	4	79	4	18-29	3	3	4	1	3	3	2	2	4	1	1	1	4	3	3	2	4
1234	1	1	3	0	5	1	3	30-49	4	3	4	4	4	3	3	3	3	1	0	0	4	3	4	4	3
1235	1	1	2	1	4	79	3	18-29	3	3	3	3	3	3	3	3	4	1	1	1	3	1	4	3	4
1236	1	1	2	0	6	1	5	30-49	4	4	4	3	4	4	4	4	4	1	1	1	4	4	3	4	3
1237	1	1	2	0	2	79	2	30-49	3	3	4	2	3	3	3	2	3	1	1	1	1	2	3	3	3
1238	1	1	1	0	2	79	2	30-49	3	3	3	1	3	3	3	2	3	1	1	1	3	3	4	4	3
1239	1	1	1	1	4	79	2	18-29	4	3	4	2	3	3	3	4	NA	1	1	1	3	3	4	4	4
1240	1	1	3	1	3	1	3	18-29	3	1	4	1	4	2	3	2	3	0	0	1	3	3	3	4	4
1241	1	1	2	1	2	79	3	18-29	4	3	4	2	4	3	3	3	4	1	1	1	2	2	3	3	3
1242	1	1	3	0	4	79	4	30-49	3	3	3	3	4	3	3	3	3	1	1	1	3	3	4	2	4
1243	0	0	1	1	6	1	4	30-49	2	3	4	3	4	3	2	2	3	1	0	1	4	3	2	3	4
1244	1	1	3	1	5	79	3	18-29	4	3	4	1	3	1	1	3	4	1	1	1	4	3	4	4	4
1245	1	1	3	1	3	1	5	18-29	4	3	3	2	4	4	3	2	2	1	1	1	2	2	3	2	3
1246	0	1	0	1	3	1	3	30-49	3	3	3	2	3	3	3	1	2	1	1	1	2	2	3	3	3
1247	0	0	0	1	2	1	5	30-49	3	3	1	2	1	1	3	1	1	0	0	0	1	1	4	1	1
1248	0	0	0	1	6	1	2	30-49	3	2	3	2	3	3	3	3	3	0	0	0	2	3	2	3	2
1249	1	1	1	1	4	1	3	18-29	4	3	3	2	3	3	2	2	2	1	0	1	3	2	4	2	3
1250	0	1	1	0	3	31	5	70+	4	4	4	4	4	4	4	1	2	1	1	0	4	1	4	2	3
1251	1	1	1	0	3	1	3	30-49	4	4	3	2	3	4	3	2	2	0	0	0	2	3	3	4	1
1252	1	1	1	0	4	79	2	18-29	4	3	3	2	2	3	3	2	2	0	1	1	3	2	2	2	4
1253	1	1	1	1	1	1	3	18-29	4	3	4	2	3	3	2	2	3	1	1	1	2	3	2	4	3
1254	1	1	1	0	4	79	2	30-49	3	4	3	1	3	2	2	4	4	1	1	1	3	2	3	2	3
1255	1	1	3	1	3	1	5	18-29	4	2	4	3	4	3	2	4	4	1	0	0	3	1	1	3	4
1256	1	1	2	0	4	1	3	30-49	4	4	4	4	4	4	4	4	3	1	1	1	4	2	4	4	4
1257	0	1	2	1	5	1	5	30-49	3	4	3	2	3	3	3	2	4	1	1	1	4	3	4	2	4
1258	1	1	2	1	2	1	5	70+	4	3	3	2	3	3	3	2	2	1	0	1	4	1	3	1	4
1259	0	1	2	1	2	1	NA	30-49	4	3	3	2	2	2	3	3	3	1	1	0	1	2	3	4	3
1260	0	1	0	1	5	1	2	30-49	2	1	1	2	4	3	4	2	2	1	0	0	3	2	4	2	1
1261	1	1	2	0	2	79	1	50-69	3	3	3	2	3	3	3	4	4	1	1	1	3	3	3	3	3
1262	NA	NA	NA	1	NA	1	NA	70+	NA	NA	NA	NA	NA	NA	NA	NA	NA	NA	NA	NA	NA	NA	NA	NA	NA
1263	1	1	3	1	4	1	3	30-49	3	3	3	1	1	1	3	2	2	0	0	1	4	1	4	2	3
1264	1	1	3	1	3	1	2	18-29	3	2	4	1	4	4	4	4	3	1	1	1	1	3	3	4	4
1265	1	1	1	1	4	79	3	18-29	4	4	NA	2	3	3	3	2	3	1	1	1	2	1	4	1	4
1266	1	1	0	1	6	1	4	30-49	4	1	4	1	2	3	4	2	3	1	0	1	2	1	2	2	3
1267	1	1	2	1	1	1	5	30-49	4	1	1	1	3	3	3	1	1	0	0	1	4	4	4	4	4
1268	1	1	2	0	5	1	1	30-49	2	1	2	2	3	2	3	2	2	1	0	1	1	2	2	1	2
1269	1	1	3	0	4	31	5	50-69	4	3	3	1	1	2	2	2	3	1	0	0	4	3	4	3	2
1270	1	1	3	0	4	31	3	70+	4	1	4	3	3	4	4	2	2	1	1	0	2	2	4	2	3
1271	1	1	3	0	6	1	5	18-29	3	4	3	4	3	4	4	2	3	1	0	1	3	4	4	3	3
1272	1	1	2	1	3	1	3	30-49	3	2	4	1	4	4	3	4	4	1	0	0	3	2	3	2	3
1273	1	1	3	0	4	79	3	30-49	3	3	3	3	4	4	4	4	4	1	1	1	4	4	4	3	3
1274	1	1	2	1	4	79	2	30-49	3	2	2	2	3	2	2	2	2	1	1	1	3	2	2	3	3
1275	1	1	2	0	NA	1	NA	50-69	3	3	3	2	3	3	3	2	2	0	0	0	NA	NA	NA	NA	NA
1276	1	1	2	1	3	1	3	30-49	3	3	3	1	1	3	3	2	2	1	1	1	3	2	3	3	4
1277	1	1	2	0	4	79	5	30-49	4	4	4	3	4	4	3	2	3	1	1	1	4	2	3	2	4
1278	0	1	2	1	3	1	3	30-49	3	3	2	2	3	3	3	2	3	0	1	0	1	2	3	3	2
1279	1	1	3	1	4	1	5	18-29	4	1	4	2	4	4	4	2	3	1	1	1	2	3	4	3	3
1280	1	1	3	1	4	79	4	18-29	3	4	4	1	2	3	3	3	4	1	1	1	2	4	3	1	4
1281	1	1	2	1	3	1	5	18-29	3	3	3	3	3	3	3	2	3	0	1	0	3	3	3	3	3
1282	1	1	2	1	5	1	3	30-49	4	3	4	3	4	4	4	3	4	1	1	1	3	1	4	1	4
1283	0	1	1	0	4	79	3	30-49	3	3	3	3	3	3	3	2	4	1	1	1	3	3	3	3	2
1284	1	1	2	0	2	79	2	18-29	3	3	3	2	4	4	4	3	4	1	1	1	3	2	2	2	3
1285	1	1	3	1	4	1	5	30-49	3	3	3	2	3	3	3	4	NA	1	1	0	3	2	1	4	3
1286	1	1	2	1	4	1	3	30-49	3	3	3	2	4	4	3	2	2	1	1	1	3	2	3	2	3
1287	1	1	3	0	4	79	3	50-69	3	3	3	2	2	3	3	2	3	1	1	1	2	3	4	2	4
1288	0	1	0	1	4	1	5	30-49	3	3	3	3	2	2	3	2	2	0	0	0	3	3	3	3	3
1289	0	1	2	1	4	79	NA	18-29	3	2	3	2	4	3	2	2	4	1	1	1	3	2	3	2	3
1290	1	1	3	0	2	1	5	30-49	3	2	3	2	1	2	2	2	4	1	0	1	2	2	4	1	4
1291	1	1	1	1	3	1	3	30-49	3	1	3	1	4	4	3	2	2	1	1	1	3	1	3	1	3
1292	1	1	1	0	4	1	5	30-49	3	2	3	1	3	3	3	2	2	1	1	1	3	2	3	3	3
1293	1	1	3	0	4	79	3	30-49	4	4	4	2	4	4	4	4	4	1	1	1	3	2	3	3	4
1294	1	1	2	1	NA	1	NA	70+	NA	NA	NA	NA	NA	NA	NA	NA	NA	0	0	1	NA	NA	NA	NA	NA
1295	0	1	0	0	3	31	1	50-69	3	3	3	1	3	3	2	NA	NA	1	1	0	2	3	2	4	4
1296	0	1	0	1	3	1	5	18-29	1	2	1	1	2	1	2	2	1	1	1	1	2	NA	3	2	3
1297	1	1	2	0	4	1	2	18-29	3	4	4	4	4	4	3	3	3	0	0	0	4	1	4	2	4
1298	1	1	2	1	3	79	5	18-29	3	3	3	2	3	3	3	4	4	0	0	0	3	2	3	4	3
1299	1	1	2	0	5	1	5	30-49	3	3	3	3	3	4	3	2	3	1	1	1	3	4	4	2	4
1300	1	1	3	1	4	79	3	30-49	3	3	3	1	2	2	3	4	4	1	1	1	3	2	3	2	4
1301	1	1	2	0	5	79	5	30-49	3	3	3	2	3	3	3	3	4	1	1	1	2	2	3	2	2
1302	1	1	2	1	5	1	5	18-29	3	2	3	1	3	3	2	2	2	0	0	0	3	2	3	3	2
1303	1	1	1	1	4	79	5	30-49	4	3	3	3	3	4	3	3	3	1	1	1	2	3	4	3	4
1304	1	1	3	0	5	31	5	70+	4	4	4	3	3	3	4	3	3	1	1	1	4	1	4	3	4
1305	1	1	1	0	4	79	3	30-49	3	4	3	3	3	3	3	2	2	1	1	1	3	3	3	3	3
1306	1	1	3	0	4	31	5	30-49	4	3	4	3	4	4	4	1	2	1	1	0	3	1	4	2	3
1307	0	1	1	1	4	1	5	30-49	3	1	3	2	1	2	3	2	2	0	0	0	1	1	4	2	3
1308	1	1	3	1	5	1	4	30-49	3	3	3	2	1	2	3	2	2	1	1	1	2	2	3	2	3
1309	1	1	3	1	2	79	2	30-49	3	3	3	3	4	3	3	3	4	1	1	1	4	4	4	4	3
1310	1	1	3	0	4	79	5	30-49	4	4	4	2	4	4	4	3	3	1	1	1	3	3	4	3	4
1311	1	1	2	1	2	79	3	30-49	3	3	3	2	3	3	3	4	4	1	1	1	3	2	3	3	4
1312	1	1	3	1	3	1	NA	30-49	3	3	3	2	4	3	3	1	3	1	0	1	4	2	4	2	4
1313	1	1	3	1	1	1	1	30-49	3	3	2	1	2	3	3	3	4	0	0	0	3	3	3	3	3
1314	1	1	3	1	6	1	4	30-49	4	3	4	1	4	4	4	3	4	1	1	0	4	3	4	2	4
1315	1	1	0	0	NA	1	NA	70+	NA	NA	NA	NA	NA	NA	NA	NA	NA	0	0	0	NA	NA	NA	NA	NA
1316	1	0	2	0	5	31	5	50-69	3	3	3	2	3	3	3	3	3	1	0	0	3	3	3	2	3
1317	1	1	0	1	4	1	5	18-29	4	3	3	2	4	3	3	2	2	1	0	1	2	3	3	3	3
1318	1	1	1	1	5	1	3	30-49	4	3	3	3	3	4	3	2	3	0	0	1	3	4	4	4	3
1319	0	1	1	0	2	31	5	50-69	4	3	4	3	4	4	4	1	1	1	1	0	3	2	2	1	2
1320	0	1	0	1	5	1	5	30-49	4	4	4	4	4	4	4	4	4	1	1	1	4	4	4	4	4
1321	1	1	2	0	4	79	2	30-49	4	4	4	2	3	3	3	2	2	1	1	1	2	2	3	2	3
1322	1	1	2	0	5	31	3	50-69	4	4	NA	3	3	4	3	3	3	1	1	0	2	2	3	2	4
1323	1	1	3	1	4	79	4	30-49	3	3	3	2	3	3	3	3	3	1	1	1	3	1	3	2	4
1324	0	1	2	1	2	1	3	18-29	3	3	3	3	3	3	3	2	4	0	0	0	3	3	3	3	3
1325	1	1	3	0	2	79	2	30-49	3	3	3	2	3	3	3	4	4	1	1	1	1	3	3	3	4
1326	1	1	2	0	5	31	3	18-29	4	NA	4	3	3	3	2	2	3	0	1	0	3	2	3	4	2
1327	1	1	3	1	3	1	1	30-49	3	3	3	3	3	3	3	2	3	1	1	1	3	3	3	4	3
1328	1	1	2	0	4	1	2	30-49	4	3	4	3	4	3	3	2	2	0	0	0	4	4	3	4	3
1329	1	1	3	0	5	1	2	18-29	4	3	3	1	4	3	3	2	4	0	0	0	2	4	3	4	3
1330	1	1	1	1	4	79	2	18-29	3	3	3	1	2	3	2	2	3	1	1	1	4	2	3	2	3
1331	1	1	1	0	2	79	2	18-29	4	4	3	2	2	3	3	1	1	1	0	1	3	3	3	2	4
1332	1	1	2	1	4	79	4	30-49	3	3	4	1	2	2	2	4	4	1	1	1	2	1	3	4	2
1333	1	1	3	0	4	79	3	18-29	4	4	4	2	4	4	4	2	3	1	1	1	2	3	2	2	4
1334	0	0	0	1	5	1	5	30-49	4	4	4	4	4	4	4	1	1	0	0	0	2	2	2	2	2
1335	1	1	1	1	5	1	4	30-49	4	4	4	4	4	4	3	4	4	1	0	0	4	4	3	4	3
1336	1	1	3	1	4	1	3	30-49	4	2	4	2	3	3	3	3	4	1	1	1	2	3	4	3	3
1337	0	1	0	1	3	1	3	18-29	2	1	1	1	1	1	2	2	2	0	0	0	2	3	3	3	4
1338	1	1	1	1	5	1	5	30-49	4	4	4	2	NA	4	3	4	3	1	0	1	3	1	1	2	4
1339	1	1	0	0	4	79	3	30-49	3	3	2	2	3	3	3	2	2	1	1	1	3	3	4	3	3
1340	0	1	0	1	2	1	1	30-49	1	4	1	1	1	1	1	2	4	0	0	0	2	1	1	1	2
1341	1	1	1	1	3	1	5	18-29	4	1	3	1	3	4	4	3	1	1	1	1	1	1	3	3	4
1342	1	1	2	1	2	79	1	18-29	3	2	1	1	3	3	3	4	4	1	0	1	4	3	4	1	4
1343	1	1	3	1	4	79	1	30-49	3	2	1	1	3	3	1	3	4	1	1	1	2	3	3	4	3
1344	1	1	0	1	2	1	3	18-29	4	4	3	1	4	4	4	2	4	1	0	1	4	1	4	4	4
1345	1	1	2	1	3	1	5	18-29	3	3	3	2	3	3	4	2	3	1	1	1	3	2	2	3	3
1346	0	1	0	1	4	79	3	18-29	3	3	4	3	4	3	3	4	4	1	1	1	3	4	3	2	3
1347	0	0	1	0	5	1	3	30-49	4	3	3	4	4	3	3	2	4	0	0	1	3	4	3	3	4
1348	1	1	1	1	4	79	3	30-49	3	4	3	2	2	2	2	2	2	1	1	1	3	3	2	2	2
1349	0	1	0	1	5	1	5	30-49	4	4	3	3	2	2	3	1	1	0	0	0	4	2	4	2	4
1350	1	1	1	0	4	1	3	30-49	3	1	4	1	3	3	3	2	3	0	0	0	2	2	2	3	3
1351	0	1	0	1	5	1	4	30-49	3	2	3	2	3	3	2	2	2	0	0	0	3	2	3	3	3
1352	1	1	2	0	4	79	4	30-49	4	3	3	3	3	4	3	2	2	1	1	1	3	3	4	3	4
1353	1	1	2	1	4	1	5	30-49	4	3	3	3	4	4	4	2	3	1	1	1	3	2	3	2	2
1354	0	1	0	0	3	1	3	18-29	4	3	3	2	3	2	3	2	2	0	0	0	3	2	3	2	3
1355	0	0	0	1	5	1	1	30-49	4	4	4	4	4	4	4	2	2	0	0	0	4	3	3	3	4
1356	1	1	1	1	3	1	5	30-49	1	1	1	3	3	4	4	2	2	1	0	0	1	1	4	1	4
1357	1	1	0	0	4	1	2	30-49	3	2	2	3	3	3	3	4	3	1	1	0	4	3	3	4	4
1358	1	1	2	0	1	31	3	18-29	3	1	3	1	3	3	3	2	4	0	0	0	3	4	4	1	3
1359	0	1	2	1	4	1	4	30-49	4	3	4	3	4	3	4	4	4	1	0	0	4	3	4	3	4
1360	1	1	0	1	4	79	3	30-49	4	4	4	3	4	4	4	4	4	1	1	1	2	1	4	1	4
1361	1	1	0	1	4	79	3	30-49	4	4	4	3	4	4	4	4	4	1	1	1	2	1	4	1	4
1362	1	1	2	1	4	79	5	18-29	3	2	4	1	4	NA	3	3	3	0	1	1	1	1	4	3	4
1363	1	1	1	0	4	79	2	30-49	3	3	3	1	3	3	2	4	4	1	1	1	3	2	3	4	3
1364	1	1	0	0	2	79	1	18-29	3	3	3	2	2	2	2	4	4	0	0	0	3	1	3	2	3
1365	1	1	2	1	4	79	2	18-29	3	3	3	1	4	3	2	4	4	1	1	0	4	3	3	4	4
1366	1	1	2	1	2	79	5	18-29	3	3	3	2	4	4	4	4	4	1	1	1	3	1	3	3	4
1367	1	1	2	0	2	31	5	18-29	4	1	4	2	4	3	2	2	4	1	0	0	4	3	4	1	4
1368	0	0	0	0	3	31	2	50-69	3	3	3	3	4	4	4	1	2	1	0	0	1	1	3	2	3
1369	0	1	3	0	3	31	5	50-69	4	1	4	2	4	4	4	2	3	1	0	0	2	1	4	1	3
1370	0	0	1	1	6	1	4	30-49	3	2	3	2	2	3	2	2	2	0	0	0	3	2	3	2	3
1371	1	1	0	1	2	1	3	30-49	4	4	4	3	4	4	4	4	4	1	0	1	2	1	4	4	4
1372	1	1	2	1	2	79	2	18-29	4	3	2	1	4	4	2	3	3	0	0	1	2	2	2	3	2
1373	1	1	3	0	2	79	3	50-69	3	4	4	1	3	3	3	2	2	1	1	1	3	1	3	2	3
1374	1	1	3	0	4	79	5	30-49	3	3	3	2	3	3	3	3	3	1	1	1	4	1	4	2	4
1375	0	1	0	0	4	1	1	18-29	3	3	3	3	3	3	3	3	3	0	NA	0	3	3	4	4	3
1376	1	0	1	0	3	1	3	30-49	2	2	3	3	3	3	3	2	2	1	0	1	3	3	2	3	3
1377	1	1	0	0	4	79	2	18-29	4	4	4	2	4	4	4	4	4	0	1	1	3	3	4	1	4
1378	1	1	3	0	2	79	4	18-29	3	3	3	3	3	3	3	2	4	1	1	1	3	2	3	3	3
1379	1	0	0	0	4	31	3	30-49	4	4	3	4	4	4	4	2	2	1	1	0	4	4	4	4	3
1380	1	1	1	1	2	79	5	18-29	4	4	3	3	4	4	4	1	2	1	1	1	4	1	4	3	4
1381	1	1	3	1	5	1	5	30-49	4	1	4	1	4	4	1	2	3	1	1	1	4	NA	2	1	4
1382	1	1	3	1	5	31	5	50-69	3	2	3	1	3	4	3	2	2	0	0	1	3	2	4	1	3
1383	0	1	0	0	2	31	3	18-29	3	3	3	2	2	2	1	1	2	1	1	0	2	4	4	4	3
1384	0	1	3	0	6	1	2	30-49	3	3	NA	4	4	4	4	3	3	0	0	1	4	4	3	4	4
1385	1	1	3	0	4	79	5	30-49	3	4	3	2	2	2	2	1	3	1	1	1	3	2	3	2	4
1386	1	1	3	0	2	79	3	18-29	3	3	3	3	3	4	3	3	3	1	1	1	3	2	3	3	3
1387	0	1	1	1	4	1	3	18-29	4	2	3	1	3	3	2	2	3	1	0	0	1	2	3	4	3
1388	1	1	1	1	5	1	2	30-49	3	3	3	2	4	4	3	3	2	0	1	1	3	3	2	3	3
1389	1	0	0	0	6	1	2	30-49	4	3	4	3	4	3	4	2	2	1	0	0	3	4	3	4	3
1390	0	1	0	0	2	79	1	18-29	3	3	4	2	3	4	3	2	3	1	1	1	3	2	3	3	3
1391	1	1	3	1	4	79	3	18-29	4	3	3	3	3	3	3	4	4	1	1	1	2	3	3	3	3
1392	1	1	0	0	4	31	3	50-69	4	2	4	2	2	3	4	1	2	0	0	0	3	1	4	1	4
1393	1	1	1	0	2	79	3	30-49	4	4	4	2	3	4	4	4	4	1	1	1	4	2	3	3	4
1394	1	1	3	1	NA	1	3	18-29	4	2	4	2	4	4	2	1	3	1	0	0	2	2	2	4	4
1395	0	0	0	0	4	1	3	30-49	4	3	4	3	3	4	3	3	4	0	0	0	3	4	3	4	4
1396	1	1	1	0	2	79	1	18-29	2	2	2	2	3	3	2	2	2	1	1	1	3	3	3	3	3
1397	1	1	2	0	4	79	1	18-29	2	2	2	2	2	2	2	4	4	1	1	1	3	2	3	3	3
1398	1	1	3	1	4	1	5	18-29	4	3	4	3	4	4	4	2	3	1	0	1	4	2	3	2	4
1399	1	1	3	1	2	79	2	30-49	3	3	3	2	3	3	3	3	3	1	NA	1	2	2	3	2	3
1400	1	1	1	0	4	79	4	18-29	4	3	2	2	4	4	3	4	4	1	1	1	4	3	3	3	4
1401	1	1	3	0	4	79	3	30-49	4	4	4	4	4	4	4	4	4	1	1	1	4	3	4	3	4
1402	1	1	2	1	4	79	5	18-29	3	1	3	1	3	3	3	2	2	1	1	1	3	2	4	3	4
1403	1	1	1	0	4	79	5	30-49	3	3	2	2	3	3	3	2	2	1	1	1	4	1	4	1	4
1404	0	0	0	0	6	1	1	30-49	4	3	2	1	4	3	2	2	1	0	1	1	3	4	3	2	1
1405	0	1	0	0	2	79	2	18-29	3	3	3	2	4	4	3	4	3	1	1	1	3	2	3	3	3
1406	0	1	0	1	3	1	5	30-49	3	3	3	2	2	2	2	1	1	1	1	1	3	3	3	2	3
1407	1	1	2	0	5	79	3	30-49	3	3	3	2	4	4	3	4	4	1	1	1	4	3	3	4	3
1408	0	1	1	0	3	31	3	18-29	3	3	3	2	2	3	3	2	3	1	1	0	2	3	4	1	1
1409	1	0	0	0	2	79	NA	30-49	2	1	3	3	1	2	2	2	1	0	0	1	2	1	3	4	2
1410	1	0	0	0	6	1	1	30-49	3	4	4	4	4	4	4	4	3	1	1	1	4	4	3	4	4
1411	0	0	0	0	3	31	5	70+	4	3	3	2	3	3	2	1	1	1	1	1	3	2	3	2	3
1412	1	1	1	1	4	1	1	30-49	3	3	3	3	4	4	4	3	4	1	1	1	1	1	4	1	4
1413	1	1	1	0	5	1	5	30-49	3	3	3	3	3	3	3	3	3	1	0	0	3	3	2	3	3
1414	1	1	3	0	3	31	2	70+	3	3	3	3	3	4	3	2	2	1	1	1	3	2	4	3	4
1415	1	1	3	0	4	79	5	30-49	4	3	3	2	2	3	3	2	2	1	1	1	3	1	3	3	3
1416	1	1	3	1	2	79	2	30-49	4	4	3	3	3	3	3	3	4	1	1	1	3	3	3	1	4
1417	1	1	2	0	4	79	5	30-49	3	2	3	1	3	3	3	3	3	1	1	1	3	3	3	2	3
1418	1	1	3	0	4	1	5	30-49	4	4	4	4	4	4	4	2	3	0	0	0	4	3	4	1	4
1419	1	1	3	0	4	1	2	30-49	4	3	4	2	4	4	4	2	3	1	1	1	3	3	4	3	4
1420	1	1	3	0	2	79	3	30-49	3	3	3	1	2	1	3	2	4	1	1	1	3	3	3	1	4
1421	1	1	3	1	2	79	5	30-49	3	3	3	1	3	3	3	2	NA	1	1	1	4	1	4	3	3
1422	1	1	3	0	NA	1	NA	50-69	3	3	3	2	3	3	3	2	2	1	0	1	NA	NA	NA	NA	NA
1423	1	1	2	1	5	79	1	18-29	3	2	3	2	3	3	3	4	4	0	0	1	3	2	2	2	3
1424	0	1	3	0	2	31	5	50-69	4	3	4	2	3	4	4	2	3	1	0	0	2	2	3	2	3
1425	1	1	2	1	4	79	3	30-49	3	3	3	1	2	2	2	2	NA	1	1	1	3	4	3	4	4
1426	1	1	2	1	4	79	3	30-49	3	3	3	2	2	3	3	4	4	1	1	1	3	1	3	2	4
1427	1	1	0	1	3	1	3	30-49	3	3	4	2	1	2	2	2	2	1	0	0	1	1	4	3	3
1428	1	1	2	1	4	79	5	30-49	3	3	3	2	2	2	2	2	3	1	1	1	2	2	3	2	3
1429	1	1	3	0	4	1	5	30-49	3	2	3	2	3	3	2	2	2	1	1	1	3	2	3	2	3
1430	1	1	3	1	4	79	3	30-49	3	3	3	2	3	3	3	2	2	1	1	1	4	4	4	3	4
1431	1	1	3	1	5	1	5	30-49	4	2	3	2	3	3	2	2	2	1	1	1	3	1	4	2	3
1432	0	1	3	0	3	31	5	50-69	2	2	2	2	3	2	1	4	4	1	1	0	1	3	3	3	2
1433	0	1	0	0	1	79	3	30-49	3	3	3	2	3	3	2	2	4	0	0	0	3	1	4	3	4
1434	1	1	1	1	4	1	4	30-49	2	3	2	1	1	3	2	2	2	1	0	0	3	2	3	3	2
1435	1	1	2	1	5	79	3	18-29	4	4	4	3	4	4	4	4	4	1	1	1	1	3	4	4	4
1436	1	1	3	0	5	79	4	30-49	3	3	4	1	4	3	3	3	4	1	1	1	3	3	3	2	4
1437	1	1	3	0	4	79	3	50-69	3	1	3	1	2	3	2	2	4	0	1	1	3	2	3	2	4
1438	1	1	3	0	4	31	5	50-69	4	3	4	3	4	4	4	4	4	1	1	0	2	2	4	3	4
1439	1	1	0	0	3	31	3	50-69	3	3	3	2	2	2	2	2	1	1	1	1	2	2	2	2	2
1440	1	1	2	0	3	79	4	30-49	3	3	3	1	3	3	3	3	4	1	1	1	1	2	3	2	4
1441	1	1	2	0	4	79	5	30-49	3	3	3	2	3	3	3	2	2	1	1	1	3	2	3	2	3
1442	1	0	0	1	6	1	5	30-49	2	3	2	1	2	2	2	1	1	1	1	0	4	4	4	1	4
1443	1	1	1	0	5	1	5	30-49	4	4	3	2	2	2	3	2	3	1	0	0	2	1	3	2	3
1444	1	1	1	0	2	79	1	30-49	4	4	4	3	3	3	3	3	3	1	1	1	3	NA	3	3	3
1445	1	1	2	1	2	1	5	30-49	3	3	3	3	3	NA	3	3	3	1	0	1	3	1	3	3	3
1446	1	1	1	0	4	79	3	18-29	3	3	3	2	3	3	3	2	2	1	1	1	2	3	3	3	3
1447	1	1	2	0	4	79	3	30-49	4	3	3	2	4	4	3	4	4	1	1	1	4	4	4	3	3
1448	0	1	3	0	4	79	5	30-49	3	4	3	3	3	3	2	3	NA	1	1	0	3	3	4	3	4
1449	1	1	3	0	4	79	1	50-69	2	2	2	1	2	2	2	4	4	1	1	1	4	1	4	1	4
1450	0	1	1	1	4	1	2	30-49	3	4	3	2	4	4	3	3	3	0	1	1	4	3	3	3	4
1451	1	1	3	0	4	79	3	30-49	3	4	3	3	4	4	4	4	4	1	1	1	4	3	3	2	4
1452	1	1	1	1	5	1	5	30-49	3	3	3	2	3	3	4	2	2	1	0	0	3	1	3	3	3
1453	1	1	2	0	4	79	5	30-49	4	3	4	2	3	4	3	4	4	1	1	1	4	2	4	2	4
1454	1	1	3	0	6	79	3	30-49	3	1	1	NA	2	3	2	4	4	1	1	1	3	1	2	4	1
1455	1	1	1	1	2	1	5	30-49	3	2	3	1	3	3	3	1	2	1	0	1	1	1	4	4	2
1456	1	1	2	1	4	79	3	30-49	4	4	4	2	4	3	3	2	2	1	1	1	3	3	4	3	4
1457	1	1	0	1	5	1	4	30-49	3	3	3	2	4	4	3	2	NA	1	0	0	4	1	3	3	4
1458	1	1	2	0	2	79	3	18-29	4	4	4	3	4	3	4	2	4	1	1	1	3	2	4	2	4
1459	1	1	2	1	4	79	2	30-49	4	4	4	2	4	4	4	4	4	1	1	1	4	4	4	3	4
1460	1	0	1	1	4	1	3	30-49	2	3	3	2	2	3	2	3	3	0	1	0	2	2	3	3	3
1461	1	1	2	1	3	1	3	30-49	4	3	3	3	4	4	3	2	2	1	0	0	4	2	3	2	4
1462	1	1	0	1	4	79	NA	30-49	4	3	3	3	3	4	3	NA	NA	1	1	1	3	3	3	3	3
1463	1	1	3	0	5	1	2	30-49	4	4	4	3	4	4	4	3	4	1	1	1	4	2	4	3	4
1464	1	1	2	0	2	31	5	50-69	4	4	4	3	4	4	3	1	2	1	1	0	2	1	4	3	3
1465	1	1	2	0	2	79	3	18-29	3	1	3	2	3	3	3	1	4	1	1	1	2	3	4	4	3
1466	1	1	1	1	2	79	2	18-29	2	3	3	2	4	3	2	4	4	1	1	1	3	4	3	4	4
1467	1	1	1	0	5	1	3	30-49	4	2	4	3	3	4	3	1	3	1	0	0	3	2	3	2	4
1468	0	1	0	0	5	1	2	30-49	3	2	3	2	2	1	3	3	3	0	1	0	4	3	2	1	3
1469	1	1	1	0	4	79	3	30-49	2	3	2	2	4	3	3	4	4	1	1	1	2	3	3	4	4
1470	NA	NA	NA	1	NA	1	NA	50-69	NA	NA	NA	NA	NA	NA	NA	NA	NA	NA	NA	NA	NA	NA	NA	NA	NA
1471	1	1	3	0	4	79	5	30-49	3	3	3	2	3	3	4	4	4	1	1	1	4	2	4	2	4
1472	1	1	3	1	4	79	3	30-49	4	3	3	1	3	3	3	2	4	1	1	1	4	2	4	2	4
1473	1	1	3	0	4	79	3	18-29	2	2	4	1	2	3	3	3	3	0	1	1	3	4	4	3	4
1474	1	1	3	0	3	31	4	70+	3	3	3	2	3	3	3	2	2	1	1	0	3	1	4	1	3
1475	1	1	3	1	5	1	5	30-49	3	2	3	1	3	3	3	2	3	0	1	0	2	1	3	3	3
1476	1	1	2	0	4	79	2	30-49	3	3	3	3	2	2	2	3	3	1	1	1	2	2	2	2	2
1477	1	1	1	0	3	79	4	30-49	3	3	3	1	3	3	2	4	4	NA	NA	NA	3	1	2	3	4
1478	1	1	2	0	2	79	1	30-49	4	NA	3	3	3	3	3	NA	2	0	1	1	3	3	4	2	2
1479	0	1	1	1	5	1	1	30-49	2	3	3	2	3	4	4	4	4	0	1	1	4	4	3	3	4
1480	1	1	1	0	2	79	3	18-29	3	3	3	2	4	4	4	2	3	1	1	1	3	1	3	2	4
1481	0	1	2	0	4	31	5	50-69	4	3	3	1	3	3	3	2	3	1	1	0	3	1	3	1	3
1482	0	1	2	0	3	31	5	50-69	3	1	3	2	3	3	3	1	2	1	0	0	2	1	3	1	2
1483	1	1	0	0	4	1	2	30-49	4	3	4	3	4	3	4	4	3	0	0	0	4	3	4	3	4
1484	0	1	3	1	4	1	3	30-49	3	3	3	2	3	3	3	2	3	0	0	1	1	2	3	3	2
1485	1	1	0	0	4	79	3	18-29	3	3	3	2	3	3	3	4	NA	1	1	1	3	3	3	3	3
1486	1	1	3	0	2	79	3	18-29	2	3	2	1	3	2	1	2	4	1	1	0	2	3	2	3	4
1487	0	1	0	0	5	1	2	30-49	2	4	4	4	3	3	3	3	4	0	1	1	4	3	3	4	3
1488	0	0	0	1	5	1	4	30-49	3	2	3	2	3	2	3	1	NA	0	0	0	2	2	2	2	2
1489	1	1	1	1	4	79	3	18-29	3	3	3	2	3	3	3	2	3	1	1	1	3	2	4	4	3
1490	1	1	2	1	4	1	2	30-49	3	3	3	3	3	3	3	3	3	0	0	1	4	1	4	2	4
1491	1	1	2	0	3	31	3	70+	4	2	4	3	4	4	4	3	4	1	0	1	3	1	4	2	3
1492	1	1	2	0	2	79	3	18-29	4	2	4	1	4	4	2	4	4	1	1	1	2	3	3	2	4
1493	1	1	2	1	4	79	5	18-29	3	2	3	1	2	2	2	3	3	1	1	1	3	3	3	3	2
1494	0	1	2	1	2	31	3	50-69	3	1	4	3	1	2	3	2	2	1	1	0	2	3	3	3	4
1495	1	0	1	1	5	1	1	30-49	3	3	3	3	2	3	3	1	2	0	0	0	1	2	3	2	4
1496	1	1	2	1	4	79	2	30-49	3	3	3	2	3	3	4	1	2	1	1	1	3	3	3	3	3
1497	1	1	1	0	4	31	5	70+	3	2	3	2	3	3	3	2	2	1	1	0	3	3	3	2	3
1498	1	0	0	0	4	1	3	30-49	2	3	4	3	4	3	2	2	2	1	0	0	4	3	2	3	4
1499	1	1	2	0	5	1	5	30-49	3	3	3	3	4	4	3	3	4	1	0	1	3	2	3	1	2
1500	1	1	3	1	4	79	3	18-29	2	2	2	1	2	2	2	3	3	1	1	1	2	2	3	3	2
1501	1	1	1	0	2	79	3	18-29	3	3	3	3	2	2	2	2	1	1	0	1	2	1	2	2	2
1502	1	1	1	1	4	79	1	30-49	4	3	3	2	4	3	4	3	4	0	1	1	2	1	4	3	4
1503	1	1	2	0	2	79	2	30-49	3	3	3	2	3	3	3	4	4	1	1	1	2	2	3	3	3
1504	1	1	1	1	4	79	5	18-29	3	3	3	1	3	3	3	2	3	1	1	1	2	3	2	3	2
1505	1	1	1	0	5	1	1	30-49	3	3	3	2	4	4	3	3	4	1	1	1	3	3	4	4	3
1506	1	1	1	1	4	79	4	30-49	3	3	3	2	4	3	3	2	2	1	1	1	3	2	3	3	3
1507	1	1	2	0	2	79	5	30-49	4	4	4	2	4	4	4	2	2	1	1	1	4	2	4	2	4
1508	1	1	2	1	4	79	5	30-49	4	3	4	2	4	3	4	2	2	1	1	1	3	1	3	2	3
1509	1	1	2	0	3	31	5	50-69	3	3	3	3	3	3	3	3	3	0	0	0	1	1	1	1	4
1510	1	1	3	1	4	79	5	30-49	3	3	3	1	3	3	3	3	3	1	1	1	3	2	3	1	3
1511	1	1	3	0	3	31	5	50-69	4	3	3	3	4	4	3	2	2	1	0	0	3	3	3	3	3
1512	0	0	0	0	4	1	3	30-49	4	3	4	3	3	3	4	3	3	1	0	NA	2	3	4	1	1
1513	1	1	3	0	3	31	5	70+	4	4	4	3	4	4	2	1	2	1	1	0	3	2	4	2	3
1514	1	1	2	1	4	79	5	30-49	4	4	4	2	4	4	3	3	3	1	1	1	2	2	3	3	4
1515	1	1	3	0	3	31	5	50-69	4	1	4	3	4	4	4	2	3	1	0	0	3	2	4	1	3
1516	1	1	0	0	3	1	1	30-49	3	3	2	3	2	2	3	2	3	1	1	1	3	4	3	4	4
1517	1	1	1	1	NA	1	NA	30-49	NA	NA	NA	NA	NA	NA	NA	NA	NA	1	1	1	NA	NA	NA	NA	NA
1518	1	1	2	1	3	79	5	30-49	3	3	3	2	3	3	3	1	1	1	1	1	4	1	3	1	4
1519	1	1	0	0	4	79	3	30-49	3	3	3	1	2	3	3	3	4	1	1	1	4	2	4	1	4
1520	1	1	2	0	NA	1	NA	30-49	NA	NA	NA	NA	NA	NA	NA	NA	NA	1	1	1	NA	NA	NA	NA	NA
1521	1	1	3	0	4	79	3	30-49	3	3	3	2	2	3	3	4	4	1	1	1	4	3	3	2	4
1522	1	1	2	0	NA	1	NA	30-49	NA	NA	NA	NA	NA	NA	NA	NA	NA	1	1	1	NA	NA	NA	NA	NA
1523	0	1	0	1	NA	1	NA	30-49	3	4	4	3	4	3	2	1	1	0	1	1	4	3	4	3	4
1524	0	1	2	0	NA	1	NA	30-49	NA	NA	NA	NA	NA	NA	NA	NA	NA	1	1	1	NA	NA	NA	NA	NA
1525	0	0	0	0	4	31	5	50-69	3	3	3	2	3	2	2	2	2	1	1	1	3	3	3	2	4
1526	0	1	0	0	NA	1	NA	30-49	NA	NA	NA	NA	NA	NA	NA	NA	NA	1	0	0	NA	NA	NA	NA	NA
1527	1	1	2	0	4	1	2	30-49	3	4	3	3	4	3	3	3	2	1	0	1	3	4	3	3	4
1528	0	1	0	1	3	1	5	18-29	3	2	3	1	3	3	4	2	3	1	1	1	2	2	4	2	4
1529	1	1	2	1	2	79	2	30-49	3	3	3	2	3	4	4	2	4	1	1	1	4	4	3	4	4
1530	1	1	2	1	NA	1	NA	30-49	NA	NA	NA	NA	NA	NA	NA	NA	NA	1	1	1	NA	NA	NA	NA	NA
1531	1	1	1	0	4	79	2	30-49	3	3	4	1	3	3	3	3	4	0	0	1	3	NA	3	2	4
1532	1	1	1	0	4	1	NA	30-49	4	4	4	3	3	4	4	3	4	1	0	0	4	4	3	4	4
1533	1	1	3	0	5	79	3	50-69	2	3	3	2	3	3	2	2	2	1	1	1	3	4	4	3	3
1534	1	1	3	0	2	79	3	18-29	3	3	2	2	2	2	2	3	3	1	0	1	3	2	4	1	4
1535	1	1	3	0	4	79	3	18-29	4	2	3	1	3	2	4	3	3	1	1	1	1	2	3	4	4
1536	1	1	1	1	2	79	3	30-49	2	4	1	1	2	2	2	3	3	1	1	1	4	1	4	1	4
1537	0	1	2	0	2	31	4	50-69	3	2	3	1	2	3	3	2	2	1	0	0	2	1	3	2	3
1538	1	1	2	1	4	1	NA	30-49	3	3	3	2	3	4	4	2	3	1	1	1	3	2	4	4	4
1539	1	1	1	0	4	79	4	30-49	3	4	4	2	3	3	4	2	2	1	1	1	2	1	4	2	4
1540	1	1	2	0	4	79	3	18-29	2	3	3	1	2	1	1	3	4	1	1	1	4	4	4	2	3
1541	1	1	0	0	2	79	2	30-49	2	2	2	2	2	2	2	1	1	1	1	1	1	2	2	2	3
1542	1	1	3	0	3	1	3	18-29	4	3	4	3	4	4	4	1	2	1	0	1	2	1	4	2	3
1543	1	1	1	1	3	79	2	18-29	4	3	4	1	3	3	3	2	3	1	1	1	3	4	4	4	3
1544	1	1	3	0	2	79	3	18-29	3	2	2	1	3	3	3	2	4	0	1	1	4	3	3	2	3
1545	1	1	1	0	2	79	3	30-49	3	3	3	2	3	3	3	2	3	0	0	1	3	3	4	2	4
1546	0	1	2	0	5	31	3	50-69	3	2	3	1	2	3	3	2	3	1	1	0	1	NA	4	3	3
1547	1	1	2	0	2	79	3	18-29	3	3	3	3	4	3	3	4	4	1	1	1	2	1	3	3	3
1548	1	1	0	1	4	79	4	30-49	3	2	3	1	2	2	3	2	3	0	0	1	2	3	2	3	3
1549	1	1	0	0	2	79	3	30-49	4	3	3	2	3	3	3	3	3	0	1	1	3	3	3	3	3
1550	0	1	1	0	4	79	5	30-49	2	2	2	2	3	4	3	2	4	1	1	1	3	2	4	2	4
1551	0	1	0	1	4	79	3	30-49	3	3	3	2	3	3	3	4	4	1	1	1	2	2	3	2	3
1552	0	1	2	0	1	31	4	50-69	3	3	3	2	2	3	2	2	2	1	0	0	4	3	3	2	3
1553	1	1	3	1	4	79	5	18-29	4	3	4	2	3	3	3	2	2	1	1	1	3	3	3	3	3
1554	1	1	2	1	4	79	2	30-49	3	3	3	3	3	3	3	2	2	1	1	1	3	3	3	3	3
1555	1	1	3	1	4	79	4	30-49	2	4	3	1	2	2	2	2	4	1	1	1	3	2	4	2	3
1556	1	1	3	0	5	79	5	30-49	4	3	3	1	4	2	3	3	4	1	1	1	2	2	2	3	3
1557	0	1	3	0	2	31	NA	50-69	3	3	2	NA	1	2	4	2	2	1	0	0	3	3	3	2	3
1558	1	1	3	0	4	79	3	30-49	4	3	3	3	4	4	4	4	4	1	1	1	4	3	4	3	4
1559	1	1	3	1	4	79	5	30-49	3	3	3	1	2	3	3	4	4	1	1	1	4	3	4	4	4
1560	1	1	3	1	3	79	3	18-29	3	3	3	2	4	3	3	3	3	1	1	1	4	3	4	3	4
1561	1	1	0	0	4	79	3	18-29	4	4	4	1	2	2	2	2	2	0	0	1	3	2	3	2	4
1562	1	1	2	0	2	79	4	30-49	4	3	3	3	4	4	3	1	2	1	1	1	2	1	3	2	3
1563	1	1	2	0	3	79	4	18-29	4	4	2	2	3	3	1	4	4	1	1	1	4	1	1	4	3
1564	1	1	1	1	4	79	2	18-29	2	3	3	3	3	3	3	2	2	0	1	1	3	4	4	2	4
1565	1	1	2	0	2	79	5	30-49	4	2	3	1	2	3	3	4	4	1	1	1	3	2	3	2	4
1566	1	1	3	0	5	79	1	18-29	4	2	4	2	4	2	2	4	2	1	1	1	1	2	3	4	4
1567	0	1	1	0	2	79	5	18-29	2	2	2	2	1	1	1	3	4	1	1	1	2	1	2	4	3
1568	0	1	2	0	3	31	3	50-69	3	3	3	2	3	3	2	2	2	1	1	0	3	2	4	2	3
1569	1	1	3	0	4	79	5	30-49	2	2	2	2	3	3	3	2	3	1	1	1	2	2	3	2	3
1570	1	1	2	0	1	79	3	30-49	3	3	3	3	3	3	4	2	2	1	NA	NA	3	3	4	2	4
1571	1	1	2	1	4	79	5	18-29	3	3	3	2	2	3	3	2	3	1	1	1	2	1	4	2	4
1572	1	1	2	1	4	79	5	30-49	3	3	3	3	3	3	3	1	1	1	1	1	3	2	4	3	3
1573	0	1	0	1	5	79	1	30-49	4	3	3	3	4	4	4	2	2	1	1	1	4	3	4	3	4
1574	1	1	2	1	4	79	5	30-49	4	3	4	2	3	3	3	2	4	1	1	1	4	2	3	2	3
1575	1	1	0	1	2	79	1	18-29	4	2	3	4	4	4	4	NA	NA	1	1	1	3	3	3	4	3
1576	1	1	3	1	4	79	5	30-49	4	3	4	2	2	3	2	3	4	1	1	1	2	1	3	1	4
1577	1	1	1	0	5	31	2	50-69	1	3	1	1	1	2	2	2	3	1	0	0	2	2	3	2	3
1578	1	1	2	1	4	79	3	18-29	3	3	3	1	2	2	3	3	4	1	1	1	2	3	4	3	2
1579	1	1	3	1	4	79	3	18-29	4	3	3	3	4	4	3	3	4	1	1	0	3	3	4	3	4
1580	1	1	3	1	3	1	5	18-29	4	2	4	2	4	4	4	2	3	1	1	1	4	4	4	4	4
1581	1	1	2	0	2	79	3	18-29	3	3	3	3	3	3	3	NA	4	1	1	1	3	2	3	3	3
1582	1	1	2	1	4	79	3	18-29	3	3	3	1	4	3	2	2	4	1	1	1	3	3	3	3	3
1583	1	1	2	0	4	79	3	18-29	2	2	2	1	2	3	2	NA	NA	1	1	1	2	2	2	2	3
1584	1	1	2	0	3	79	3	30-49	4	4	3	2	3	4	4	2	4	1	1	1	3	1	4	2	4
1585	1	0	1	0	4	79	3	30-49	3	4	4	2	3	4	4	4	4	1	1	1	4	2	4	2	4
1586	0	1	3	0	5	31	5	50-69	3	2	4	2	1	4	4	4	4	1	1	1	3	1	4	1	4
1587	1	1	1	1	5	1	3	18-29	3	4	3	2	3	3	3	1	1	1	1	1	2	2	3	2	3
1588	0	1	2	0	4	31	5	50-69	4	4	4	3	2	4	4	2	3	1	1	1	1	1	NA	3	1
1589	1	1	1	0	2	79	1	18-29	3	4	3	2	3	3	4	1	2	1	1	1	3	2	3	3	3
1590	1	1	2	1	4	79	3	18-29	3	3	3	3	3	3	3	2	2	1	1	1	2	2	2	2	2
1591	1	1	2	0	4	31	5	50-69	3	3	3	3	2	3	3	2	2	1	1	1	3	1	3	1	3
1592	0	1	2	1	4	79	4	30-49	3	4	3	2	3	3	3	2	4	1	1	1	3	2	3	3	3
1593	1	1	1	0	NA	1	NA	30-49	NA	NA	NA	NA	NA	NA	NA	NA	NA	0	0	0	NA	NA	NA	NA	NA
1594	1	1	2	0	3	31	5	50-69	4	3	3	2	4	4	4	2	2	1	1	0	1	1	3	2	2
1595	1	1	1	0	4	31	5	50-69	4	3	4	3	3	4	4	4	3	1	1	0	2	2	3	3	3
1596	1	1	3	1	2	79	4	50-69	3	3	3	2	3	3	3	1	1	1	1	1	3	2	3	2	3
1597	1	1	3	0	4	79	3	18-29	3	3	3	2	3	4	3	4	4	1	1	1	3	3	4	3	3
1598	1	1	3	0	3	31	2	50-69	3	1	4	2	4	4	3	3	3	1	1	0	3	3	3	2	3
1599	1	1	3	0	4	79	3	30-49	4	4	4	3	3	4	3	4	4	1	1	1	3	1	4	3	4
1600	1	1	2	1	4	79	5	30-49	3	3	3	2	3	2	2	2	2	1	1	1	2	2	3	1	4
1601	NA	NA	NA	0	NA	1	NA	30-49	NA	NA	NA	NA	NA	NA	NA	NA	NA	NA	NA	NA	NA	NA	NA	NA	NA
1602	1	1	2	1	4	79	5	50-69	2	2	3	2	2	2	2	2	2	1	1	0	3	2	3	2	3
1603	1	1	3	1	2	79	3	18-29	3	2	2	2	3	3	3	3	4	1	1	1	3	1	3	2	3
1604	0	1	1	0	4	1	1	18-29	3	2	2	2	1	2	2	2	1	0	0	0	1	2	2	2	1
1605	1	1	1	0	2	79	3	30-49	4	3	4	3	4	4	4	3	3	1	1	1	1	1	3	3	1
1606	0	1	0	0	3	79	1	18-29	3	3	3	3	2	2	2	1	1	1	1	1	3	3	3	3	3
1607	0	1	2	1	4	79	5	18-29	3	2	1	1	3	3	2	3	4	0	1	1	3	2	3	3	4
1608	1	1	3	0	4	79	5	18-29	3	3	3	1	3	3	3	4	4	1	1	1	4	2	4	2	4
1609	NA	NA	NA	0	NA	1	NA	30-49	NA	NA	NA	NA	NA	NA	NA	NA	NA	NA	NA	NA	NA	NA	NA	NA	NA
1610	0	1	0	NA	4	79	5	50-69	4	3	3	1	2	3	2	2	3	0	1	0	2	3	4	3	2
1611	1	1	2	0	4	79	NA	30-49	4	4	4	3	4	4	4	2	2	1	1	1	3	3	4	2	4
1612	1	1	3	0	4	31	5	50-69	4	3	4	3	3	4	3	4	3	1	1	1	3	3	3	2	3
1613	1	1	3	0	4	79	3	18-29	4	4	4	4	4	4	4	4	4	1	1	1	4	1	4	1	4
1614	1	1	1	1	NA	1	NA	30-49	NA	NA	NA	NA	NA	NA	NA	NA	NA	1	0	0	NA	NA	NA	NA	NA
1615	0	1	2	0	2	79	4	30-49	3	3	NA	NA	3	3	3	4	4	1	1	1	1	1	4	1	4
1616	1	1	3	0	4	79	4	50-69	4	4	4	1	1	2	3	4	4	1	1	1	2	3	3	3	3
1617	1	1	3	1	4	79	5	18-29	1	2	2	2	3	2	2	3	3	1	1	1	2	3	3	3	2
1618	1	1	1	1	4	79	4	18-29	4	4	3	2	3	4	3	2	2	0	1	1	2	3	3	3	4
1619	1	1	1	1	4	79	2	50-69	3	3	3	2	3	3	3	2	2	0	1	1	3	2	4	3	3
1620	0	0	0	0	4	31	5	18-29	2	2	2	2	2	2	2	2	2	0	0	0	2	2	2	2	2
1621	1	1	2	1	NA	1	NA	50-69	NA	NA	NA	NA	NA	NA	NA	NA	NA	1	1	1	NA	NA	NA	NA	NA
1622	1	1	2	0	4	79	2	30-49	3	4	3	2	2	2	3	NA	3	1	1	1	4	4	4	3	4
1623	1	1	1	1	4	79	3	18-29	3	3	2	2	4	4	2	4	4	1	1	1	2	2	3	2	2
1624	1	1	3	1	NA	1	NA	30-49	NA	NA	NA	NA	NA	NA	NA	NA	NA	0	0	1	NA	NA	NA	NA	NA
1625	1	1	3	0	3	31	5	50-69	4	2	3	2	3	4	3	2	2	1	0	1	2	2	3	2	3
1626	1	1	3	0	2	31	2	50-69	3	1	3	1	4	2	1	3	2	1	0	1	3	1	3	3	3
1627	1	1	1	0	4	79	1	30-49	4	3	4	1	1	3	3	4	4	1	1	1	3	2	3	3	4
1628	0	1	3	0	2	31	5	50-69	4	3	3	2	2	3	3	3	3	1	1	0	1	1	4	1	4
1629	1	1	1	1	4	79	3	18-29	4	4	4	1	4	4	1	2	4	0	1	1	1	1	4	2	4
1630	1	1	2	1	3	79	5	30-49	3	3	4	2	3	2	3	1	1	1	1	1	3	1	4	1	4
1631	0	1	3	0	3	31	3	50-69	3	3	4	3	4	4	3	2	4	1	1	1	4	1	4	3	4
1632	1	1	1	0	4	79	3	30-49	4	4	4	2	3	4	3	3	3	1	1	1	3	1	4	1	4
1633	1	1	2	0	2	79	3	30-49	3	3	3	3	3	3	3	2	4	1	1	1	1	1	1	3	3
1634	1	1	2	0	4	79	3	30-49	3	3	3	2	3	3	3	2	2	0	1	1	2	2	3	3	2
1635	1	1	1	0	2	79	3	30-49	3	3	3	3	3	3	4	2	2	1	NA	1	3	2	3	3	3
1636	1	1	2	0	2	79	4	30-49	3	4	3	1	3	2	2	3	3	1	1	1	4	2	4	2	3
1637	1	1	2	0	3	79	2	30-49	4	4	3	3	2	4	4	2	2	1	1	1	3	1	4	2	3
1638	0	1	3	0	4	31	3	50-69	4	3	3	2	2	3	3	2	2	1	0	0	3	2	2	2	4
1639	1	1	2	1	4	79	5	30-49	4	3	3	2	4	4	3	4	4	1	1	1	3	3	4	2	3
1640	1	1	2	1	3	79	4	18-29	3	3	3	2	3	3	3	2	2	1	1	1	3	2	3	2	3
1641	1	1	3	1	4	79	3	18-29	2	2	2	2	3	3	3	2	3	1	1	1	2	3	2	4	3
1642	1	1	3	0	2	1	5	18-29	1	1	3	1	3	1	1	2	3	0	1	0	1	4	4	2	3
1643	1	1	0	1	4	79	5	30-49	3	3	4	1	3	3	3	2	2	1	1	1	3	1	4	2	3
1644	1	1	2	1	2	79	1	18-29	3	3	4	2	3	3	3	4	4	1	1	1	3	2	3	3	4
1645	1	1	0	0	4	79	NA	30-49	3	2	2	4	2	3	4	4	4	0	1	1	4	4	4	3	4
1646	1	1	0	0	5	31	4	50-69	3	2	3	3	3	3	3	2	2	1	0	0	2	2	3	2	3
1647	1	1	0	0	4	79	5	30-49	3	3	3	3	3	3	3	3	3	1	1	1	2	2	3	3	3
1648	0	1	2	1	4	79	1	30-49	2	2	2	2	2	2	2	2	4	0	0	0	2	1	2	2	4
1649	1	1	3	0	2	79	3	30-49	4	3	4	2	3	3	3	4	4	1	1	1	3	3	3	3	3
1650	1	1	0	1	2	79	3	30-49	4	4	4	1	3	4	4	4	4	1	1	1	3	1	3	4	4
1651	1	1	1	1	4	79	4	18-29	3	2	3	2	3	3	3	2	2	0	1	1	1	1	NA	2	3
1652	1	1	1	0	4	79	3	30-49	4	3	3	1	3	3	3	3	4	1	1	1	3	4	2	3	3
1653	1	1	1	0	3	79	1	18-29	3	3	3	2	4	4	3	4	4	1	1	1	3	3	3	3	4
1654	1	1	3	1	NA	1	NA	70+	NA	NA	NA	NA	NA	NA	NA	NA	NA	0	1	0	NA	NA	NA	NA	NA
1655	1	1	3	1	4	79	4	30-49	3	4	3	2	2	2	3	4	3	1	0	1	4	2	4	2	4
1656	1	1	3	0	5	79	5	50-69	3	2	3	1	3	2	2	2	3	1	1	1	3	2	4	2	3
1657	1	1	3	0	3	31	3	70+	3	3	3	3	3	4	4	2	1	1	1	1	1	1	3	2	3
1658	0	1	2	1	4	79	2	18-29	2	3	3	1	3	3	3	2	2	1	1	1	1	1	4	1	4
1659	1	1	3	0	2	79	1	30-49	NA	4	4	4	4	NA	4	1	1	1	1	0	2	2	2	2	2
1660	1	1	2	0	2	79	1	30-49	3	3	3	2	3	3	3	2	4	1	1	1	4	3	4	1	4
1661	1	1	2	1	4	1	3	18-29	4	4	4	2	3	3	3	2	3	1	0	0	2	3	3	4	3
1662	1	1	2	0	2	79	3	18-29	4	4	4	1	4	4	3	4	4	1	1	1	4	1	4	2	4
1663	1	1	3	0	4	79	2	30-49	3	3	3	3	2	3	3	3	4	1	1	1	3	2	3	2	4
1664	1	1	2	1	4	79	2	30-49	3	2	3	1	2	2	2	2	4	0	0	0	3	3	3	2	3
1665	1	1	3	1	4	79	4	18-29	4	2	4	1	2	2	2	2	2	1	1	1	2	2	2	2	3
1666	1	1	2	0	3	79	5	30-49	4	4	4	3	4	4	4	2	3	1	1	1	3	1	4	1	4
1667	1	1	3	0	4	79	5	18-29	3	3	2	2	3	3	3	4	4	1	1	1	2	1	3	3	3
1668	1	1	3	0	4	79	4	18-29	4	3	3	2	3	3	3	2	2	1	1	1	3	3	3	2	3
1669	1	1	3	1	4	79	3	30-49	3	4	3	1	1	2	3	2	3	1	1	0	3	2	3	2	3
1670	1	1	2	0	5	31	5	70+	4	3	3	3	4	3	4	2	3	1	1	1	3	1	3	3	3
1671	1	1	1	1	2	79	1	18-29	3	3	3	2	3	3	3	2	2	1	1	1	3	3	3	4	3
1672	1	1	2	1	4	79	2	30-49	3	3	3	2	2	3	3	4	4	1	1	1	3	2	3	3	4
1673	1	1	3	1	5	79	4	30-49	4	4	4	2	4	3	4	2	2	1	1	1	4	2	4	2	4
1674	0	1	0	1	2	79	3	30-49	4	3	3	3	4	4	4	3	3	1	1	1	3	3	4	3	3
1675	1	1	2	0	3	31	2	70+	4	3	3	3	4	4	4	2	2	1	1	0	3	2	3	1	3
1676	0	1	3	0	5	31	5	50-69	3	3	3	2	2	3	3	1	2	1	1	0	2	2	4	2	3
1677	0	0	1	0	3	31	NA	50-69	3	3	2	2	1	2	3	1	1	1	1	0	3	2	4	2	3
1678	1	1	3	1	3	79	3	30-49	3	4	3	2	3	3	3	3	4	1	1	1	3	2	4	3	4
1679	1	1	1	1	4	79	5	30-49	3	3	3	3	3	3	3	3	3	1	1	1	3	1	4	2	4
1680	1	1	2	1	4	1	5	18-29	3	3	3	3	4	4	3	2	4	1	1	1	3	3	4	3	3
1681	1	1	2	0	2	79	3	18-29	4	2	3	2	3	3	3	2	4	0	1	1	1	1	3	3	3
1682	1	1	3	0	2	79	2	30-49	4	4	4	3	3	3	3	2	2	1	1	1	3	3	2	3	4
1683	0	1	0	0	2	1	2	18-29	3	4	3	2	3	2	3	3	2	1	1	1	3	3	3	3	3
1684	1	1	2	1	3	79	3	30-49	3	3	3	2	2	2	2	2	3	1	1	1	1	1	4	1	4
1685	1	1	3	0	4	79	3	18-29	3	4	3	1	2	2	2	3	4	1	1	1	3	3	4	2	4
1686	1	1	0	1	4	79	3	18-29	3	4	3	3	4	4	2	4	4	1	1	1	2	3	2	2	2
1687	NA	NA	NA	NA	NA	1	NA	NA	NA	NA	NA	NA	NA	NA	NA	NA	NA	NA	NA	NA	NA	NA	NA	NA	NA
1688	1	1	1	1	3	79	3	18-29	3	4	3	2	3	3	3	3	4	1	1	1	3	1	4	3	4
1689	1	1	0	0	2	1	5	18-29	3	3	3	3	4	3	3	2	2	1	1	1	2	2	3	3	2
1690	1	1	1	0	3	79	3	18-29	3	3	3	3	3	3	3	4	4	1	1	1	1	1	4	1	1
1691	1	1	2	1	4	79	5	30-49	4	3	3	1	4	4	4	3	3	1	1	1	4	2	4	1	4
1692	1	1	3	0	4	79	3	30-49	3	3	3	3	3	3	3	2	4	1	1	1	3	2	3	3	3
1693	1	1	1	1	5	1	5	18-29	4	2	4	2	4	4	3	2	2	0	0	0	3	3	3	3	3
1694	1	1	2	1	2	79	3	18-29	3	2	2	2	3	3	2	3	4	1	1	1	2	3	3	3	3
1695	1	1	3	1	5	1	5	18-29	3	3	3	2	3	3	3	3	4	0	0	0	2	3	3	3	3
1696	1	1	2	0	5	31	5	50-69	4	3	4	3	4	4	4	2	2	1	0	0	3	2	4	2	4
1697	1	1	3	1	2	1	5	18-29	3	3	3	2	4	4	4	1	2	0	0	0	4	4	4	1	4
1698	1	1	2	0	4	79	3	30-49	3	3	3	2	3	2	2	2	2	1	1	1	3	2	3	2	3
1699	1	1	3	0	4	79	3	30-49	4	4	4	4	4	4	4	4	4	1	1	1	4	4	4	4	4
1700	1	1	3	0	3	1	4	18-29	1	1	1	1	4	4	3	1	4	1	1	0	1	1	2	1	2
1701	1	1	1	1	4	1	5	18-29	2	1	3	1	3	2	3	3	4	1	0	1	2	2	3	3	4
1702	1	1	2	0	3	79	3	30-49	3	2	3	1	3	2	2	4	4	0	1	0	3	3	4	3	4
1703	1	1	2	1	3	1	3	18-29	4	3	3	1	3	3	4	4	4	0	0	1	1	1	3	4	3
1704	1	1	1	0	3	1	4	18-29	3	2	3	2	1	1	3	3	3	1	1	1	2	2	2	3	2
1705	1	1	2	1	2	79	3	18-29	3	2	2	2	3	3	3	2	4	1	1	1	3	3	3	3	3
1706	1	1	3	1	4	1	2	18-29	4	1	4	2	3	3	3	2	3	1	0	1	4	3	4	3	4
1707	1	1	2	1	2	1	5	18-29	4	4	4	2	3	3	3	2	3	0	0	0	3	1	4	2	3
1708	1	1	2	1	4	79	3	30-49	3	4	3	3	4	4	3	4	4	1	1	1	4	2	4	3	4
1709	1	1	3	0	3	1	5	18-29	4	4	4	2	4	4	2	1	2	1	1	1	3	1	1	1	3
1710	1	1	3	1	5	1	3	18-29	4	3	4	2	4	4	3	2	4	1	0	1	2	3	3	4	3
1711	0	0	0	NA	NA	1	1	18-29	3	2	2	1	1	1	2	4	1	0	0	0	1	2	3	2	3
1712	1	1	0	1	5	1	4	18-29	3	4	4	4	4	3	4	2	3	1	0	0	3	4	3	4	4
1713	NA	NA	NA	1	NA	1	NA	30-49	NA	NA	NA	NA	NA	NA	NA	NA	NA	NA	NA	NA	NA	NA	NA	NA	NA
1714	1	1	0	1	3	1	1	18-29	4	1	4	2	4	3	3	2	3	1	1	1	3	3	3	3	3
1715	1	1	1	1	4	1	5	18-29	3	3	3	3	2	3	4	3	3	1	1	1	2	3	3	2	3
1716	1	1	3	1	4	1	5	18-29	4	4	3	1	3	4	3	2	3	1	1	1	3	3	3	3	3
1717	0	0	0	0	4	1	2	18-29	1	2	3	4	3	3	3	2	2	0	0	0	3	3	3	4	3
1718	1	1	2	0	4	79	2	30-49	4	4	3	2	4	4	4	1	1	1	1	1	4	1	4	1	4
1719	1	1	2	0	2	79	2	30-49	3	3	3	3	3	3	3	3	4	1	1	1	1	1	2	3	3
1720	NA	NA	NA	0	NA	1	NA	30-49	NA	NA	NA	NA	NA	NA	NA	NA	NA	NA	NA	NA	NA	NA	NA	NA	NA
1721	1	1	2	1	3	1	3	18-29	4	3	3	3	4	4	3	2	3	0	0	1	1	1	4	3	3
1722	0	1	2	1	3	1	3	18-29	4	3	3	1	4	3	3	2	3	1	0	0	2	2	3	3	3
1723	1	1	2	1	3	1	3	18-29	3	3	3	1	4	4	4	2	4	1	1	0	1	3	3	2	4
1724	0	1	0	1	4	1	1	18-29	1	1	1	1	1	2	2	4	4	0	0	0	2	2	2	2	2
1725	1	1	2	1	3	1	5	18-29	4	2	4	3	3	4	3	2	3	1	0	0	4	2	3	3	4
1726	0	1	2	0	3	31	3	50-69	3	2	3	1	2	3	3	3	NA	0	1	0	3	3	3	2	3
1727	0	1	1	1	5	1	3	18-29	3	3	4	4	4	4	3	3	2	1	0	1	3	3	4	4	3
1728	1	1	2	1	4	79	3	18-29	4	4	4	2	3	3	3	3	2	1	1	1	1	1	2	3	2
1729	1	1	2	1	4	79	5	30-49	3	3	3	2	4	3	3	3	4	1	1	1	3	1	4	3	4
1730	1	1	2	1	3	1	5	18-29	4	3	4	2	4	4	3	3	3	1	0	0	4	1	4	3	2
1731	1	1	0	1	3	1	3	18-29	1	1	1	1	1	1	1	2	4	1	0	1	2	1	3	4	2
1732	0	1	0	1	2	1	3	18-29	3	3	3	2	3	3	3	2	2	0	0	0	1	3	3	3	3
1733	NA	NA	NA	1	NA	1	NA	50-69	NA	NA	NA	NA	NA	NA	NA	NA	NA	NA	NA	NA	NA	NA	NA	NA	NA
1734	1	1	3	1	3	1	5	18-29	4	2	4	1	3	3	3	2	4	1	1	1	4	3	3	3	3
1735	1	1	2	1	3	1	1	18-29	3	3	3	2	3	3	2	2	4	1	1	1	3	2	4	3	4
1736	1	1	3	1	4	79	2	18-29	3	3	3	1	3	3	3	3	3	1	1	1	3	3	4	3	3
1737	1	1	1	0	2	79	4	30-49	4	3	4	1	2	2	3	2	3	1	1	1	1	1	3	3	2
1738	1	1	2	1	3	1	1	18-29	1	1	1	1	1	1	1	4	4	1	1	1	1	1	4	4	1
1739	0	1	2	0	1	1	3	18-29	4	3	3	2	3	3	3	3	2	0	0	0	2	3	4	4	3
1740	NA	NA	NA	1	NA	1	NA	50-69	NA	NA	NA	NA	NA	NA	NA	NA	NA	NA	NA	NA	NA	NA	NA	NA	NA
1741	1	1	1	0	2	31	3	50-69	4	1	4	4	4	4	4	1	1	0	0	1	1	1	1	1	1
1742	1	1	3	1	3	1	4	18-29	4	1	4	2	4	4	3	2	2	1	1	1	3	3	3	4	3
1743	1	0	2	1	2	1	2	18-29	3	1	3	1	3	3	3	2	2	0	0	0	1	3	2	4	4
1744	1	1	2	1	4	79	3	18-29	3	3	3	3	3	3	3	2	2	1	1	1	3	1	3	1	4
1745	1	1	3	1	2	79	1	18-29	3	3	3	3	3	4	3	4	4	1	1	1	3	3	3	3	4
1746	1	1	0	0	4	79	3	18-29	3	4	3	1	2	2	2	3	4	1	1	NA	2	3	3	3	4
1747	1	1	2	1	2	79	3	18-29	3	3	3	2	4	4	3	2	3	1	1	1	2	2	3	3	3
1748	1	1	2	1	3	1	5	18-29	3	3	4	2	4	3	3	3	4	1	0	1	2	2	4	3	4
1749	0	1	0	1	3	1	3	18-29	2	1	3	1	1	1	2	1	NA	0	0	1	4	4	4	4	2
1750	1	1	3	1	NA	1	NA	18-29	3	2	3	2	3	3	3	3	4	1	0	0	2	2	3	2	3
1751	1	1	0	0	2	1	3	18-29	2	2	2	2	2	2	2	2	1	1	1	1	3	3	4	3	4
1752	1	1	3	1	3	1	2	18-29	4	2	3	3	3	4	3	2	1	1	0	1	1	3	2	4	3
1753	1	1	2	1	4	79	2	18-29	3	3	3	2	3	3	3	3	4	1	1	1	3	4	3	3	3
1754	0	0	0	1	1	1	3	18-29	3	3	3	1	2	3	2	1	2	1	0	0	1	3	1	3	3
1755	1	1	3	1	2	79	2	18-29	3	3	4	2	3	3	3	2	2	1	1	1	3	3	3	2	3
1756	1	1	2	0	3	31	2	50-69	3	2	3	2	3	3	2	2	2	0	0	0	3	1	4	3	4
1757	1	1	2	0	2	1	5	18-29	2	3	4	2	1	2	2	1	2	1	0	NA	3	3	3	3	3
1758	1	1	3	0	2	1	5	18-29	4	2	4	2	3	3	2	2	2	1	1	1	2	3	3	3	2
1759	1	1	3	1	4	79	5	18-29	4	4	3	2	2	3	4	1	2	1	1	1	3	1	4	1	3
1760	0	1	2	0	4	31	1	70+	3	2	2	2	2	2	2	2	2	0	0	0	3	3	3	3	3
1761	0	1	2	1	NA	1	NA	18-29	NA	NA	NA	NA	NA	NA	NA	NA	NA	0	0	0	NA	NA	NA	NA	NA
1762	1	1	0	1	NA	1	NA	18-29	NA	NA	NA	NA	NA	NA	NA	1	1	1	0	1	NA	NA	NA	NA	NA
1763	1	1	2	1	NA	1	NA	18-29	NA	NA	NA	NA	NA	NA	NA	1	3	0	0	0	NA	NA	NA	NA	NA
1764	1	1	1	1	NA	1	NA	18-29	4	3	4	3	4	4	3	3	3	1	1	1	NA	NA	NA	NA	NA
1765	1	1	1	0	NA	1	NA	18-29	NA	NA	NA	NA	NA	NA	NA	NA	NA	1	0	1	NA	NA	NA	NA	NA
1766	1	1	3	0	NA	1	NA	18-29	3	3	2	1	4	4	3	2	3	0	0	0	NA	NA	NA	NA	NA
1767	1	1	3	1	NA	1	NA	18-29	4	2	4	3	3	4	2	1	4	1	1	1	NA	NA	NA	NA	NA
1768	1	1	1	0	NA	1	NA	18-29	2	3	2	2	1	2	3	1	2	1	0	1	1	3	4	2	2
1769	0	0	0	0	NA	1	NA	18-29	1	2	1	3	1	1	2	1	1	1	0	0	NA	NA	NA	NA	NA
1770	1	1	0	1	NA	1	NA	18-29	NA	NA	NA	NA	NA	NA	NA	2	4	0	0	1	NA	NA	NA	NA	NA
1771	1	1	3	1	NA	1	NA	18-29	NA	NA	NA	NA	NA	NA	NA	NA	NA	1	0	1	NA	NA	NA	NA	NA
1772	1	1	3	0	NA	1	NA	18-29	3	3	3	2	3	3	3	NA	4	1	1	1	1	3	2	2	2
1773	1	1	3	1	NA	1	NA	18-29	NA	NA	NA	NA	NA	NA	NA	NA	NA	0	0	0	NA	NA	NA	NA	NA
1774	1	1	2	0	NA	1	NA	18-29	NA	NA	NA	NA	NA	NA	NA	NA	NA	0	0	0	NA	NA	NA	NA	NA
1775	1	1	3	1	NA	1	NA	18-29	NA	NA	NA	NA	NA	NA	NA	NA	NA	0	1	1	NA	NA	NA	NA	NA
1776	1	1	2	0	NA	1	NA	18-29	4	3	4	2	NA	NA	NA	2	2	1	1	1	NA	NA	NA	NA	NA
1777	1	1	3	1	3	1	NA	18-29	4	3	4	3	4	4	4	2	3	1	1	1	3	2	4	2	4
1778	1	0	2	0	NA	1	NA	18-29	NA	NA	NA	NA	NA	NA	NA	NA	NA	0	0	0	NA	NA	NA	NA	NA
1779	1	1	3	1	NA	1	NA	18-29	NA	NA	NA	NA	NA	NA	NA	NA	NA	0	0	1	NA	NA	NA	NA	NA
1780	1	1	2	1	2	1	NA	18-29	1	1	1	1	1	1	1	1	2	0	0	1	3	3	2	4	4
1781	1	1	3	1	NA	1	NA	18-29	NA	NA	NA	NA	NA	NA	NA	NA	NA	0	0	0	NA	NA	NA	NA	NA
1782	1	1	2	1	NA	1	NA	18-29	NA	NA	NA	NA	NA	NA	NA	NA	NA	1	0	0	NA	NA	NA	NA	NA
1783	1	1	2	0	4	79	3	18-29	4	4	4	4	4	4	4	4	4	1	1	1	4	4	4	4	4
1784	1	1	3	0	4	79	5	30-49	3	3	3	2	2	2	2	3	4	1	1	1	3	3	4	1	4
1785	1	1	3	1	NA	1	NA	18-29	NA	NA	NA	NA	NA	NA	NA	3	4	0	0	0	NA	NA	NA	NA	NA
1786	0	0	1	0	2	1	3	18-29	1	2	3	4	3	1	2	3	NA	0	0	0	4	2	2	3	3
1787	1	1	2	1	NA	1	NA	18-29	NA	NA	NA	NA	NA	NA	NA	NA	NA	0	0	0	NA	NA	NA	NA	NA
1788	1	1	2	0	NA	1	NA	18-29	NA	NA	NA	NA	NA	NA	NA	NA	NA	1	1	1	NA	NA	NA	NA	NA
1789	1	1	1	0	4	79	5	18-29	4	3	4	3	4	3	4	4	4	1	1	1	4	3	4	3	4
1790	1	1	3	0	2	79	1	18-29	3	4	3	2	3	3	3	3	3	1	1	1	3	1	4	1	4
1791	1	1	2	0	4	31	3	50-69	2	2	2	2	4	4	3	4	4	1	1	1	3	1	3	2	3
1792	NA	NA	NA	0	NA	1	NA	50-69	NA	NA	NA	NA	NA	NA	NA	NA	NA	NA	NA	NA	NA	NA	NA	NA	NA
1793	1	1	2	0	1	79	2	30-49	3	3	3	2	4	4	3	3	3	1	1	1	3	3	3	3	3
1794	1	1	3	0	4	79	4	30-49	4	4	4	3	4	4	3	3	4	1	1	0	4	4	4	2	4
1795	1	1	2	1	2	79	4	18-29	3	3	3	2	3	3	3	2	3	1	1	1	2	1	3	3	3
1796	0	0	0	0	4	79	3	30-49	2	2	3	2	3	3	3	2	4	1	1	1	4	4	3	3	3
1797	1	1	3	1	4	79	3	30-49	3	3	3	3	3	3	3	4	4	1	1	1	2	3	4	2	2
1798	1	1	2	1	NA	1	NA	18-29	NA	NA	NA	NA	NA	NA	NA	NA	NA	1	1	1	NA	NA	NA	NA	NA
1799	NA	NA	NA	1	NA	1	NA	18-29	NA	NA	NA	NA	NA	NA	NA	NA	NA	NA	NA	NA	NA	NA	NA	NA	NA
1800	1	1	3	1	NA	1	NA	18-29	NA	NA	NA	NA	NA	NA	NA	NA	NA	0	0	0	NA	NA	NA	NA	NA
1801	1	1	0	0	4	79	2	30-49	2	4	NA	2	2	3	3	2	3	0	1	1	4	2	4	3	4
1802	1	1	2	1	4	79	5	30-49	3	3	3	1	2	2	1	3	4	1	1	1	3	3	3	2	4
1803	1	1	2	0	4	79	5	30-49	3	3	3	1	4	3	3	2	3	0	1	1	3	1	3	2	3
1804	0	1	1	1	NA	1	NA	50-69	NA	NA	NA	NA	NA	NA	NA	NA	NA	1	0	0	NA	NA	NA	NA	NA
1805	0	1	1	0	4	31	3	50-69	3	2	3	2	4	4	4	2	3	0	0	0	2	2	3	3	3
1806	0	0	2	1	NA	1	NA	18-29	NA	NA	NA	NA	NA	NA	NA	2	2	0	0	0	NA	NA	NA	NA	NA
1807	1	1	3	0	4	79	2	30-49	3	2	2	2	3	3	3	2	3	1	1	0	2	2	2	2	2
1808	NA	NA	NA	1	NA	1	NA	18-29	NA	NA	NA	NA	NA	NA	NA	NA	NA	NA	NA	NA	NA	NA	NA	NA	NA
1809	NA	NA	NA	1	NA	1	NA	30-49	NA	NA	NA	NA	NA	NA	NA	NA	NA	NA	NA	NA	NA	NA	NA	NA	NA
1810	1	1	3	0	4	79	3	30-49	4	4	4	4	4	4	4	4	4	1	1	1	4	3	4	3	4
1811	1	1	1	1	4	79	3	30-49	3	3	3	2	2	3	3	2	2	1	1	1	2	1	3	3	4
1812	1	1	3	0	4	79	5	18-29	3	3	3	2	4	3	3	4	4	1	1	1	2	1	3	4	3
1813	1	1	1	0	4	79	2	30-49	3	3	3	1	4	2	2	4	4	1	1	1	4	2	4	2	4
1814	1	1	3	0	4	79	3	30-49	3	3	3	2	3	3	3	3	4	1	1	0	3	3	3	3	3
1815	1	1	2	1	4	79	3	18-29	3	2	2	2	2	3	3	3	4	0	0	1	2	3	3	2	3
1816	1	1	1	0	4	79	1	30-49	3	3	3	3	3	3	3	2	4	1	1	1	3	3	3	3	3
1817	NA	NA	NA	1	NA	1	NA	50-69	NA	NA	NA	NA	NA	NA	NA	NA	NA	NA	NA	NA	NA	NA	NA	NA	NA
1818	1	1	2	1	4	31	3	30-49	4	1	4	1	3	3	3	3	4	1	1	0	4	1	4	1	4
1819	1	1	1	1	4	79	3	18-29	2	2	2	2	3	3	3	2	2	1	1	1	2	3	3	2	3
1820	1	1	1	1	3	79	3	18-29	3	3	3	2	4	3	3	2	2	1	1	1	2	2	3	2	3
1821	NA	NA	NA	1	NA	1	NA	50-69	NA	NA	NA	NA	NA	NA	NA	NA	NA	NA	NA	NA	NA	NA	NA	NA	NA
1822	1	1	0	1	4	79	3	50-69	3	3	3	2	3	3	2	4	4	1	1	1	3	2	3	2	4
1823	1	1	0	0	2	79	5	18-29	3	2	3	2	3	3	2	2	3	1	1	1	2	2	3	2	3
1824	NA	NA	NA	0	NA	1	NA	18-29	NA	NA	NA	NA	NA	NA	NA	NA	NA	NA	NA	NA	NA	NA	NA	NA	NA
1825	1	1	3	0	3	79	2	18-29	2	3	2	2	3	2	2	2	2	1	1	1	NA	NA	NA	NA	3
1826	0	1	1	1	4	79	3	50-69	4	2	3	2	2	2	3	3	3	0	1	1	1	3	3	3	3
1827	0	1	0	1	4	79	3	18-29	3	4	3	3	3	3	4	3	3	1	1	1	3	2	3	4	3
1828	1	1	2	1	4	31	5	30-49	4	2	3	1	2	3	3	3	2	1	1	0	3	3	3	3	3
1829	1	1	0	0	4	79	4	30-49	3	2	2	1	2	2	2	3	3	1	1	1	2	2	3	2	3
1830	1	1	3	1	4	79	3	30-49	1	1	1	1	3	3	2	3	4	1	1	1	4	3	3	3	4
1831	NA	NA	NA	1	NA	1	NA	18-29	NA	NA	NA	NA	NA	NA	NA	NA	NA	1	0	1	NA	NA	NA	NA	NA
1832	1	1	3	0	5	31	5	30-49	3	2	3	2	3	4	3	2	1	1	1	0	2	1	3	1	4
1833	1	1	3	0	4	31	3	18-29	3	2	2	1	3	3	3	3	4	0	0	0	3	3	3	2	4
1834	NA	NA	NA	1	NA	1	NA	30-49	NA	NA	NA	NA	NA	NA	NA	NA	NA	NA	NA	NA	NA	NA	NA	NA	NA
1835	1	1	2	1	4	79	5	18-29	3	3	3	1	1	1	2	2	2	1	1	1	4	4	2	3	4
1836	NA	NA	NA	1	NA	1	NA	30-49	NA	NA	NA	NA	NA	NA	NA	NA	NA	NA	NA	NA	NA	NA	NA	NA	NA
1837	1	1	3	1	4	79	3	30-49	3	3	3	3	4	2	3	2	2	0	1	1	3	2	3	3	3
1838	0	1	2	0	4	31	5	50-69	4	2	3	2	2	4	4	2	2	1	1	0	1	3	4	2	3
1839	0	0	0	0	4	31	5	30-49	3	1	2	3	3	2	4	1	2	0	0	1	2	3	1	3	3
1840	1	1	3	0	4	79	5	50-69	3	3	3	1	3	2	3	4	4	1	1	1	3	2	3	2	4
1841	1	1	2	0	2	79	5	30-49	4	1	4	1	4	3	3	2	2	1	1	1	3	2	4	2	3
1842	1	0	2	0	2	79	3	18-29	3	3	3	1	3	4	3	2	3	1	1	1	1	2	2	3	2
1843	1	1	2	1	4	79	4	50-69	4	4	4	3	4	4	4	1	1	1	1	1	2	1	3	1	4
1844	1	1	1	0	2	79	5	18-29	4	3	3	2	4	4	3	3	4	1	1	1	3	3	4	2	4
1845	1	1	3	0	4	79	2	30-49	3	4	4	2	4	4	4	2	2	0	1	1	1	2	4	2	4
1846	1	1	2	1	2	79	3	30-49	3	3	3	3	4	3	3	3	4	0	1	1	3	3	3	3	3
1847	1	1	1	0	4	79	3	30-49	3	3	3	2	3	3	3	3	4	1	0	1	4	2	4	3	4
1848	1	1	2	1	4	79	NA	18-29	3	3	3	2	3	3	NA	3	3	1	1	1	NA	NA	NA	NA	NA
1849	0	1	3	0	2	79	2	18-29	2	3	3	2	3	3	3	3	4	1	1	1	3	3	4	3	3
1850	1	1	2	0	4	79	5	30-49	4	4	4	1	3	3	3	3	3	1	1	1	4	3	4	4	4
1851	1	1	2	1	4	79	3	18-29	3	3	3	2	2	3	3	1	4	1	1	1	4	3	4	4	4
1852	1	1	2	1	2	79	5	30-49	3	3	3	2	2	2	2	3	4	1	1	1	3	2	4	3	3
1853	1	1	2	0	4	79	2	50-69	3	3	2	2	3	3	2	2	3	1	1	1	3	2	3	2	4
1854	1	1	2	1	2	79	5	18-29	4	3	4	2	4	4	3	2	3	1	1	1	1	1	3	3	4
1855	1	1	2	0	2	79	1	50-69	3	3	3	2	3	3	3	2	4	0	0	1	3	3	2	3	3
1856	1	1	3	1	4	79	3	18-29	3	3	3	3	3	3	3	2	2	1	1	1	1	1	3	1	4
1857	1	1	1	0	2	79	1	30-49	3	3	2	2	3	3	3	3	2	1	1	1	3	3	4	4	4
1858	1	1	2	1	4	79	5	30-49	3	3	2	2	3	3	2	3	3	1	1	1	2	2	3	3	3
1859	1	1	1	1	4	79	3	30-49	3	3	3	2	3	3	3	3	3	1	1	1	3	2	4	2	4
1860	1	1	2	1	5	79	4	30-49	3	3	3	2	2	2	2	2	3	1	1	1	3	2	4	2	4
1861	1	1	1	1	2	79	3	18-29	3	3	3	2	3	3	3	3	2	0	0	1	1	3	3	3	2
1862	1	1	2	1	4	79	2	18-29	3	3	3	2	4	4	4	4	4	1	1	1	2	3	3	3	2
1863	1	1	2	0	2	79	1	18-29	1	1	1	1	4	4	1	4	3	1	0	1	1	1	1	1	1
1864	1	1	0	1	4	79	5	30-49	3	3	2	2	3	3	4	2	3	0	0	1	2	2	4	2	3
1865	0	1	2	0	4	31	5	70+	4	3	3	1	1	2	3	1	2	1	0	0	3	3	4	2	4
1866	1	1	2	1	4	79	4	30-49	3	3	3	3	3	3	3	3	3	1	1	1	3	3	3	2	3
1867	1	1	0	0	5	79	5	18-29	3	3	3	1	2	2	3	3	3	1	1	1	2	1	3	1	3
1868	0	1	2	0	5	31	5	70+	3	2	3	2	1	2	4	2	2	1	0	0	1	2	4	3	4
1869	1	1	2	0	4	79	4	18-29	3	2	3	2	2	2	2	3	3	1	1	1	2	3	4	3	4
1870	1	1	3	1	3	79	3	30-49	3	3	3	1	4	4	3	4	4	1	1	1	3	1	3	1	3
1871	0	0	0	1	2	79	3	18-29	3	3	2	2	3	2	2	2	2	1	1	1	3	2	2	3	3
1872	0	0	1	0	2	31	2	50-69	4	3	3	3	3	3	3	1	2	1	NA	0	3	2	3	2	2
1873	1	1	2	1	4	79	3	30-49	3	1	4	1	3	2	2	3	4	1	1	1	3	2	3	4	4
1874	1	1	3	1	4	79	3	18-29	3	1	3	1	3	1	1	4	4	1	1	1	4	1	4	2	4
1875	1	1	0	1	4	79	2	30-49	3	3	3	2	4	4	4	2	4	1	1	1	4	2	4	3	3
1876	1	1	3	0	4	79	5	50-69	3	3	3	2	3	3	3	1	1	1	1	1	3	1	3	1	3
1877	1	1	1	0	2	79	1	18-29	3	3	4	2	2	2	2	2	NA	0	0	1	2	3	3	2	4
1878	0	0	1	0	3	31	2	18-29	3	2	3	1	2	3	3	2	2	1	1	0	2	1	3	2	3
1879	1	1	2	0	4	79	4	18-29	3	1	4	1	4	3	2	2	4	1	1	1	2	4	4	2	4
1880	NA	NA	NA	1	NA	1	NA	30-49	NA	NA	NA	NA	NA	NA	NA	NA	NA	NA	NA	NA	NA	NA	NA	NA	NA
1881	NA	NA	NA	0	NA	1	NA	30-49	NA	NA	NA	NA	NA	NA	NA	NA	NA	NA	NA	NA	NA	NA	NA	NA	NA
1882	1	1	1	0	2	79	5	18-29	3	3	3	1	2	2	3	3	4	1	1	1	4	3	4	4	4
1883	1	1	2	1	4	79	3	30-49	3	4	3	2	3	3	2	2	2	1	1	1	3	1	4	2	4
1884	1	1	3	1	4	79	3	50-69	3	4	3	3	3	3	4	2	2	1	1	1	3	3	4	3	4
1885	1	1	0	0	5	79	3	30-49	3	3	3	1	2	1	2	4	4	0	0	1	3	3	3	2	3
1886	1	1	2	0	2	79	4	30-49	3	3	3	2	3	3	3	3	3	1	1	1	3	1	3	2	3
1887	0	1	2	0	3	79	3	50-69	3	3	3	3	3	3	3	2	4	1	1	1	2	2	2	3	3
1888	1	1	3	0	3	31	2	50-69	4	3	3	1	1	3	4	2	2	1	1	1	3	2	4	3	4
1889	0	0	0	1	2	79	3	18-29	3	3	3	1	3	3	3	1	3	1	1	1	1	1	2	3	2
1890	1	0	1	1	2	79	3	18-29	3	3	3	2	4	4	3	2	4	1	1	1	1	3	2	4	3
1891	1	1	3	0	3	31	2	18-29	4	2	4	2	4	3	3	4	4	1	0	1	4	2	4	1	4
1892	1	1	2	1	4	79	3	30-49	2	3	2	2	3	3	3	2	2	1	1	1	3	2	3	2	3
1893	1	1	3	1	4	79	3	18-29	3	3	3	1	2	3	3	3	4	1	1	1	2	2	3	3	3
1894	1	1	2	1	3	79	2	30-49	3	3	3	2	2	3	3	3	2	1	1	1	4	2	4	3	4
1895	1	1	2	1	4	79	3	18-29	3	2	3	1	3	3	3	3	3	1	1	1	3	4	3	4	3
1896	NA	NA	NA	0	NA	1	NA	50-69	NA	NA	NA	NA	NA	NA	NA	NA	NA	NA	NA	NA	NA	NA	NA	NA	NA
1897	1	1	2	1	4	79	4	30-49	2	2	2	2	2	2	2	1	2	1	1	1	3	3	3	2	3
1898	1	1	3	1	3	79	2	30-49	2	2	2	2	3	3	3	3	3	1	1	1	1	1	4	2	4
1899	1	0	1	1	2	79	2	30-49	3	3	3	2	2	2	2	1	1	1	1	1	3	3	4	3	4
1900	0	1	3	0	2	31	5	18-29	3	2	3	3	4	3	3	2	4	1	1	0	1	2	3	3	4
1901	1	1	2	1	3	79	4	30-49	4	3	2	2	3	3	4	2	2	1	1	1	3	1	4	1	3
1902	1	1	1	1	4	79	4	30-49	3	3	3	1	3	2	2	3	3	0	1	1	3	4	4	3	3
1903	1	1	3	1	4	79	4	30-49	3	3	3	1	3	2	1	1	2	0	1	1	1	2	3	3	3
1904	1	1	1	0	4	79	3	50-69	4	4	4	2	4	4	4	1	1	1	1	1	3	2	4	3	4
1905	1	1	3	0	2	31	2	70+	4	2	4	3	3	3	4	2	2	0	0	0	3	3	2	2	4
1906	1	1	3	1	4	79	3	18-29	3	4	3	1	3	3	3	3	3	1	1	1	2	2	4	3	4
1907	1	1	2	0	NA	79	NA	18-29	NA	NA	NA	NA	NA	NA	NA	NA	NA	0	0	0	NA	NA	NA	NA	NA
1908	1	1	2	1	NA	79	NA	18-29	4	2	4	2	3	3	3	3	4	1	1	1	3	3	4	2	4
1909	1	1	3	0	NA	79	NA	18-29	4	4	4	2	2	3	2	3	4	1	1	1	NA	NA	NA	NA	NA
1910	0	1	1	0	2	79	3	30-49	3	3	3	2	4	4	2	2	4	1	1	1	4	1	3	2	3
1911	1	1	2	0	2	79	2	18-29	3	3	3	3	2	3	3	4	4	1	1	1	3	1	3	1	2
1912	1	1	3	1	4	79	3	30-49	3	3	3	1	1	2	2	2	4	1	1	1	3	2	4	1	4
1913	1	1	3	0	4	79	3	50-69	4	4	2	1	2	3	4	2	4	1	1	1	3	1	4	2	4
1914	0	1	3	1	4	79	1	30-49	3	2	2	2	2	3	3	4	4	1	1	1	2	2	4	3	4
1915	1	1	3	1	4	79	5	30-49	3	3	3	3	3	3	3	2	3	1	1	1	2	2	3	2	3
1916	1	1	3	1	5	79	2	30-49	3	3	3	3	2	3	3	3	3	1	NA	NA	3	2	2	4	4
1917	1	1	2	1	4	79	2	30-49	4	3	4	4	4	4	4	3	3	0	1	0	3	4	4	4	3
1918	1	1	1	1	4	79	2	30-49	3	2	3	2	3	3	3	2	2	1	1	1	3	2	3	3	3
1919	1	1	3	1	4	79	4	30-49	3	4	3	3	4	4	3	4	4	1	1	1	4	2	4	1	4
1920	1	1	3	1	3	79	3	30-49	3	3	3	2	3	2	3	2	2	1	1	1	3	3	4	1	3
1921	1	1	2	1	NA	1	NA	18-29	NA	NA	NA	NA	NA	NA	NA	NA	NA	1	0	1	NA	NA	NA	NA	NA
1922	0	1	0	0	4	31	5	50-69	4	3	3	2	3	4	4	2	2	0	0	0	3	3	4	2	3
1923	1	0	1	0	3	31	4	50-69	3	1	3	1	2	3	3	2	2	1	0	1	1	3	3	2	1
1924	1	1	2	0	4	31	5	30-49	4	4	4	3	3	3	3	1	1	1	1	1	3	3	3	3	3
1925	0	1	2	0	3	31	3	70+	4	3	3	2	4	3	3	2	2	1	1	0	3	4	4	4	3
1926	1	1	3	0	4	79	3	30-49	4	4	3	2	3	3	3	3	4	1	1	1	2	1	4	2	4
1927	1	1	3	1	4	79	3	30-49	4	3	2	1	3	4	4	2	2	1	1	1	2	1	2	2	3
1928	1	1	2	1	4	79	2	30-49	3	3	3	2	2	2	2	3	3	1	1	1	4	3	3	3	4
1929	0	1	3	1	3	31	4	50-69	4	3	3	2	3	3	3	2	3	1	0	0	2	2	4	2	3
1930	1	1	2	1	4	79	4	30-49	3	2	2	1	3	3	3	2	2	1	1	1	4	1	4	3	4
1931	1	1	3	1	4	79	3	30-49	3	3	3	3	4	3	3	3	4	1	1	1	1	3	4	3	3
1932	1	1	3	0	5	31	5	70+	3	3	4	2	2	3	2	1	1	1	1	0	3	3	4	2	3
1933	1	1	3	1	4	79	3	30-49	4	4	4	2	4	4	4	4	4	0	1	1	4	3	4	1	4
1934	0	1	1	1	2	79	5	30-49	4	3	3	2	3	3	4	2	3	1	1	1	4	1	4	1	4
1935	1	1	1	0	2	31	5	50-69	3	4	3	1	1	1	2	1	1	1	0	0	3	2	3	3	3
1936	0	1	3	0	4	31	3	50-69	3	2	3	2	3	3	3	2	3	1	1	0	1	4	3	3	2
1937	1	1	3	0	4	79	5	30-49	4	4	4	1	1	1	1	4	4	0	0	1	4	3	4	2	4
1938	NA	NA	NA	1	NA	1	NA	30-49	NA	NA	NA	NA	NA	NA	NA	NA	NA	NA	NA	NA	NA	NA	NA	NA	NA
1939	0	0	0	0	3	31	5	70+	3	3	3	3	3	3	3	1	2	1	1	0	2	2	3	1	4
1940	1	1	2	1	4	79	4	30-49	3	3	3	2	3	3	3	2	2	1	NA	1	3	2	3	2	3
1941	0	1	1	0	1	31	3	50-69	3	4	3	2	3	3	3	2	2	1	1	0	3	3	3	1	3
1942	1	1	1	1	3	79	3	30-49	3	3	3	1	4	3	1	3	3	1	1	1	4	3	3	1	4
1943	0	1	3	0	5	31	4	70+	4	4	4	3	4	4	4	2	4	1	1	0	1	3	2	1	3
1944	1	1	3	1	4	79	4	30-49	3	3	3	3	3	3	3	3	4	1	1	1	3	3	3	3	3
1945	0	0	2	1	NA	1	NA	18-29	NA	NA	NA	NA	NA	NA	NA	NA	NA	1	0	1	NA	NA	NA	NA	NA
1946	1	1	2	0	3	31	3	50-69	4	2	4	2	3	4	3	2	1	1	1	0	1	3	3	3	2
1947	NA	NA	NA	1	NA	1	NA	70+	NA	NA	NA	NA	NA	NA	NA	NA	NA	NA	NA	NA	NA	NA	NA	NA	NA
1948	1	1	0	1	3	79	2	50-69	3	3	3	3	3	3	4	3	4	1	1	1	3	2	3	2	3
1949	1	1	1	1	4	79	2	30-49	4	4	3	2	2	2	3	2	2	1	1	1	3	3	3	2	3
1950	0	0	0	0	NA	1	NA	30-49	3	4	3	3	3	4	4	4	3	1	1	0	4	3	3	4	4
1951	1	1	3	1	3	79	4	30-49	4	4	3	1	3	3	4	2	3	1	1	1	4	3	4	2	4
1952	0	1	1	0	NA	31	NA	18-29	2	2	2	2	2	1	2	2	2	1	1	1	2	2	3	2	3
1953	1	1	3	1	4	79	2	30-49	3	3	3	3	3	3	3	4	4	1	1	1	3	2	3	3	3
1954	0	1	2	0	3	31	2	18-29	3	3	3	4	4	3	4	2	3	1	0	0	4	4	3	3	3
1955	0	1	3	0	3	31	5	18-29	4	3	4	3	2	4	4	3	3	1	1	0	2	2	2	1	3
1956	0	1	1	0	3	31	5	50-69	3	1	2	1	1	2	3	1	4	1	1	0	1	1	4	4	3
1957	1	1	3	0	3	79	2	30-49	3	3	3	2	3	3	4	4	4	1	1	1	3	4	4	4	4
1958	1	1	3	1	4	79	3	30-49	4	4	4	2	4	2	2	4	4	1	1	1	4	2	4	3	4
1959	NA	NA	NA	0	NA	1	NA	50-69	NA	NA	NA	NA	NA	NA	NA	NA	NA	NA	NA	NA	NA	NA	NA	NA	NA
1960	0	0	0	1	3	79	2	30-49	2	2	2	1	2	1	2	1	1	0	1	0	1	2	1	2	3
1961	1	1	1	1	3	79	3	30-49	3	3	3	3	3	3	2	2	2	1	1	1	2	2	2	3	3
1962	0	1	1	0	2	31	NA	18-29	2	3	3	3	3	3	3	NA	NA	1	1	1	4	3	4	3	2
1963	1	1	2	1	2	79	3	30-49	3	2	4	1	4	2	1	2	2	1	1	1	2	2	3	3	4
1964	0	1	2	0	2	31	5	70+	3	3	3	3	3	3	3	2	3	1	1	1	2	3	3	2	3
1965	0	1	2	0	5	31	3	50-69	3	2	3	2	3	3	3	2	2	1	1	0	2	1	3	2	3
1966	1	1	2	0	3	31	3	18-29	3	1	3	2	4	4	3	1	2	1	0	0	1	1	3	1	3
1967	1	1	3	1	4	79	4	30-49	3	3	3	2	3	3	3	3	4	1	1	1	1	1	2	3	3
1968	NA	NA	NA	1	NA	1	NA	18-29	NA	NA	NA	NA	NA	NA	NA	NA	NA	NA	NA	NA	NA	NA	NA	NA	NA
1969	0	1	0	0	2	31	3	18-29	3	3	2	2	3	3	3	1	1	0	0	0	3	2	3	3	3
1970	1	1	3	1	3	79	2	30-49	4	4	4	4	4	4	4	4	4	1	1	1	4	4	4	4	4
1971	1	1	0	1	4	79	4	30-49	4	4	4	4	4	4	4	2	2	1	1	1	3	1	4	2	4
1972	1	1	2	1	2	79	3	30-49	4	4	3	2	3	4	2	4	4	1	1	1	4	1	4	3	4
1973	1	1	2	1	4	79	4	30-49	3	3	3	1	3	3	3	3	3	1	1	1	3	2	3	3	3
1974	1	1	1	0	3	79	2	30-49	2	2	2	2	2	2	2	2	2	1	1	1	3	3	3	2	3
1975	1	1	2	1	NA	79	NA	30-49	NA	NA	NA	NA	NA	NA	NA	NA	NA	1	1	1	NA	NA	NA	NA	NA
1976	1	1	3	1	3	79	NA	30-49	4	4	3	2	3	3	3	2	4	1	1	1	3	3	4	2	4
1977	1	1	2	1	NA	79	NA	30-49	NA	NA	NA	NA	NA	NA	NA	NA	NA	1	1	1	NA	NA	NA	NA	NA
1978	1	1	3	0	6	31	3	50-69	1	3	3	NA	2	3	3	3	4	1	1	0	1	2	NA	1	4
1979	1	1	2	0	2	31	3	50-69	4	3	3	2	4	3	3	2	2	0	1	1	3	1	4	2	3
1980	1	1	3	1	NA	79	NA	30-49	NA	NA	NA	NA	NA	NA	NA	NA	NA	1	1	1	NA	NA	NA	NA	NA
1981	1	1	3	0	5	31	5	70+	3	2	3	2	3	4	3	2	2	1	1	1	4	2	4	3	3
1982	1	1	2	1	NA	79	NA	30-49	NA	NA	NA	NA	NA	NA	NA	NA	NA	1	1	1	NA	NA	NA	NA	NA
1983	1	1	2	1	NA	79	NA	30-49	NA	NA	NA	NA	NA	NA	NA	NA	NA	0	1	1	NA	NA	NA	NA	NA
1984	1	1	3	0	4	31	5	30-49	4	4	4	4	3	3	3	2	2	1	0	1	3	3	3	3	3
1985	0	1	1	0	4	31	3	50-69	2	1	2	1	1	1	1	1	2	0	0	0	3	3	3	3	2
1986	NA	NA	NA	0	NA	79	NA	30-49	NA	NA	NA	NA	NA	NA	NA	NA	NA	NA	NA	NA	NA	NA	NA	NA	NA
1987	1	1	3	0	4	31	3	50-69	3	4	4	3	1	2	1	1	2	1	1	0	3	2	1	1	2
1988	1	1	2	1	NA	79	NA	30-49	NA	NA	NA	NA	4	4	3	3	3	1	1	1	3	3	4	3	4
1989	0	0	2	0	5	31	5	50-69	3	1	4	1	3	3	2	2	2	1	0	0	3	1	4	1	3
1990	NA	NA	NA	NA	NA	1	NA	NA	NA	NA	NA	NA	NA	NA	NA	NA	NA	NA	NA	NA	NA	NA	NA	NA	NA
1991	1	1	2	0	4	31	5	18-29	4	4	4	2	4	4	4	2	3	1	0	0	4	3	4	2	3
1992	1	1	3	0	2	31	2	18-29	4	2	4	1	3	4	4	3	4	1	0	1	3	2	2	2	4
1993	1	1	3	0	2	79	4	50-69	3	3	3	3	3	3	3	2	2	1	1	1	3	2	4	2	4
1994	1	1	1	0	4	36	3	18-29	3	2	3	2	3	3	3	2	NA	1	0	0	3	3	4	3	4
1995	1	1	2	1	5	36	5	18-29	3	2	3	3	3	3	4	2	4	0	0	0	3	3	4	3	3
1996	1	1	3	0	3	31	5	18-29	4	4	4	2	4	4	4	2	4	1	1	1	2	1	4	NA	3
1997	1	1	2	0	6	31	3	50-69	4	4	4	3	4	4	4	2	2	1	1	1	3	3	4	3	4
1998	1	1	3	0	4	36	4	18-29	3	3	3	3	3	4	4	2	4	0	0	0	2	2	3	2	3
1999	1	1	3	0	4	31	4	50-69	3	2	2	2	2	2	2	3	2	1	1	1	3	2	3	3	2
[truncated: 14,709 more rows]
